# Supplementary material for: (Z)-N-{3-[(6-Chloro­pyridin-3-yl)meth­yl]-1,3-thia­zolidin-2-yl­idene}cyanamide
Source: Acta Crystallogr Sect E Struct Rep Online. 2011 Apr 16;67(Pt 5):o1140. doi: 10.1107/S1600536811013316 (PMC3089287; doi:10.1107/S1600536811013316)
Supplement: Supplementary file 1 [file e-67-o1140-sup1.cif]

##############################################################################
#                                                                            #
# This CIF contains the data in a paper accepted for publication in          #
# Acta Crystallographica Section E. It conforms to the requirements of       #
# Notes for Authors for Acta Crystallographica Section E, and has been       #
# peer reviewed under the auspices of the IUCr Commission on Journals.       #
#                                                                            #
# Full details of the Crystallographic Information File format               #
# are given in the paper "The Crystallographic Information File (CIF):       #
# a New Standard Archive File for Crystallography" by S. R. Hall, F. H.      #
# Allen and I. D. Brown [Acta Cryst. (1991), A47, 655-685].                  #
#                                                                            #
# The current version of the core CIF dictionary is obtainable from          #
# ftp://ftp.iucr.org/pub/cif_core.dic.                                       #
#                                                                            #
# Software is freely available for graphical display of the structure(s)     #
# in this CIF. For information consult the CIF software page                 #
# http://www.iucr.org/resources/cif/software.                                #
#                                                                            #
# This file may be used for bona fide research purposes within the           #
# scientific community so long as proper attribution is given to the journal # 
# article from which it was obtained.                                        #
#                                                                            #
##############################################################################
data_I
_audit_creation_method     SHELXL-97
_chemical_name_systematic
;
(<i>Z</i>)-<i>N</i>-{3-[(6-Chloropyridin-3-yl)methyl]-
1,3-thiazolidin-2-ylidene}cyanamide
;
_chemical_name_common     ?
_chemical_formula_moiety     'C10 H9 Cl N4 S'
_chemical_formula_sum     'C10 H9 Cl N4 S'
_chemical_formula_iupac     'C10 H9 Cl N4 S'
_chemical_formula_weight     252.73
_chemical_melting_point     ?
_symmetry_cell_setting     monoclinic
_symmetry_space_group_name_H-M     'P 21/c'
_symmetry_space_group_name_Hall     '-P 2ybc'
loop_
    _symmetry_equiv_pos_as_xyz
    'x, y, z'
    '-x, y+1/2, -z+1/2'
    '-x, -y, -z'
    'x, -y-1/2, z-1/2'
_cell_length_a     7.1294(14)
_cell_length_b     35.469(7)
_cell_length_c     9.0211(18)
_cell_angle_alpha     90.00
_cell_angle_beta     97.80(3)
_cell_angle_gamma     90.00
_cell_volume     2260.1(8)
_cell_formula_units_Z     8
_cell_measurement_reflns_used     12991
_cell_measurement_theta_min     3.10
_cell_measurement_theta_max     27.5
_cell_measurement_temperature     293(2)
_exptl_crystal_description     block
_exptl_crystal_colour     colourless
_exptl_crystal_size_max     0.31
_exptl_crystal_size_mid     0.29
_exptl_crystal_size_min     0.20
_exptl_crystal_density_diffrn     1.486
_exptl_crystal_density_meas     ?
_exptl_crystal_density_method     'not measured'
_exptl_crystal_F_000     1040
_exptl_absorpt_coefficient_mu     0.499
_exptl_absorpt_correction_type     multi-scan
_exptl_absorpt_process_details     '(ABSCOR; Higashi, 1995)'
_exptl_absorpt_correction_T_min     0.8628
_exptl_absorpt_correction_T_max     0.9086
_exptl_special_details
;
;
_diffrn_ambient_temperature     293(2)
_diffrn_radiation_type     MoK\a
_diffrn_radiation_wavelength     0.71073
_diffrn_radiation_source     'fine-focus sealed tube'
_diffrn_radiation_monochromator     graphite
_diffrn_measurement_device_type     'Rigaku R-AXIS RAPID'
_diffrn_measurement_method     \w
_diffrn_detector_area_resol_mean     ?
_diffrn_reflns_number     21869
_diffrn_reflns_av_R_equivalents     0.0462
_diffrn_reflns_av_sigmaI/netI     0.0444
_diffrn_reflns_theta_min     3.10
_diffrn_reflns_theta_max     27.48
_diffrn_reflns_theta_full     27.48
_diffrn_measured_fraction_theta_max     0.994
_diffrn_measured_fraction_theta_full     0.994
_diffrn_reflns_limit_h_min     -8
_diffrn_reflns_limit_h_max     9
_diffrn_reflns_limit_k_min     -45
_diffrn_reflns_limit_k_max     45
_diffrn_reflns_limit_l_min     -11
_diffrn_reflns_limit_l_max     11
_diffrn_standards_number     0
_diffrn_standards_interval_count     0
_diffrn_standards_interval_time     0
_diffrn_standards_decay_%     0
_refine_special_details
;
Refinement of <i>F</i>^2^ against ALL reflections. The weighted <i>R</i>-factor
<i>wR</i> and goodness of fit <i>S</i> are based on <i>F</i>^2^, conventional
<i>R</i>-factors <i>R</i> are based on <i>F</i>, with <i>F</i> set to zero for
negative <i>F</i>^2^. The threshold expression of <i>F</i>^2^ >
\s(<i>F</i>^2^) is used only for calculating <i>R</i>-factors(gt) <i>etc</i>.
and is not relevant to the choice of reflections for refinement.
<i>R</i>-factors based on <i>F</i>^2^ are statistically about twice as large
as those based on <i>F</i>, and <i>R</i>- factors based on ALL data will be
even larger.
;
_reflns_number_total     5151
_reflns_number_gt     3505
_reflns_threshold_expression     I>2\s(I)
_refine_ls_structure_factor_coef     Fsqd
_refine_ls_matrix_type     full
_refine_ls_R_factor_all     0.0721
_refine_ls_R_factor_gt     0.0481
_refine_ls_wR_factor_gt     0.1228
_refine_ls_wR_factor_ref     0.1365
_refine_ls_goodness_of_fit_ref     1.077
_refine_ls_restrained_S_all     1.077
_refine_ls_number_reflns     5151
_refine_ls_number_parameters     289
_refine_ls_number_restraints     0
_refine_ls_hydrogen_treatment     constr
_refine_ls_weighting_scheme     calc
_refine_ls_weighting_details
         'calc w=1/[\s^2^(Fo^2^)+(0.0595P)^2^+0.4995P] where P=(Fo^2^+2Fc^2^)/3'
_atom_sites_solution_hydrogens     geom
_atom_sites_solution_primary     direct
_atom_sites_solution_secondary     difmap
_refine_ls_shift/su_max     0.000
_refine_ls_shift/su_mean     0.000
_refine_diff_density_max     0.210
_refine_diff_density_min     -0.293
_refine_ls_extinction_method     none
_refine_ls_extinction_coef     ?
loop_
    _atom_type_symbol
    _atom_type_description
    _atom_type_scat_dispersion_real
    _atom_type_scat_dispersion_imag
    _atom_type_scat_source
    'C' 'C' 0.0033 0.0016
                         'International Tables Vol C Tables 4.2.6.8 and 6.1.1.4'
    'H' 'H' 0.0000 0.0000
                         'International Tables Vol C Tables 4.2.6.8 and 6.1.1.4'
    'Cl' 'Cl' 0.1484 0.1585
                         'International Tables Vol C Tables 4.2.6.8 and 6.1.1.4'
    'N' 'N' 0.0061 0.0033
                         'International Tables Vol C Tables 4.2.6.8 and 6.1.1.4'
    'S' 'S' 0.1246 0.1234
                         'International Tables Vol C Tables 4.2.6.8 and 6.1.1.4'
_computing_data_collection     'RAPID-AUTO (Rigaku, 1998)'
_computing_cell_refinement     'RAPID-AUTO (Rigaku, 1998)'
_computing_data_reduction     'CrystalClear (Rigaku/MSC, 2002)'
_computing_structure_solution     'SHELXS97 (Sheldrick, 2008)'
_computing_structure_refinement     'SHELXL97 (Sheldrick, 2008)'
_computing_molecular_graphics     'SHELXTL (Sheldrick, 2008)'
_computing_publication_material     'SHELXL97 (Sheldrick, 2008)'
loop_
    _atom_site_type_symbol
    _atom_site_label
    _atom_site_fract_x
    _atom_site_fract_y
    _atom_site_fract_z
    _atom_site_U_iso_or_equiv
    _atom_site_adp_type
    _atom_site_calc_flag
    _atom_site_refinement_flags
    _atom_site_occupancy
    _atom_site_symmetry_multiplicity
    _atom_site_disorder_assembly
    _atom_site_disorder_group
    C C1 0.8652(3) 0.04805(6) 0.2994(3) 0.0528(6) Uani d . 1 1 . .
    C C2 0.7778(4) 0.05431(7) 0.4241(3) 0.0564(6) Uani d . 1 1 . .
    H H2 0.8315 0.0461 0.5183 0.068 Uiso calc R 1 1 . .
    C C3 0.6087(4) 0.07309(7) 0.4038(3) 0.0541(6) Uani d . 1 1 . .
    H H3 0.5443 0.0777 0.4850 0.065 Uiso calc R 1 1 . .
    C C4 0.5334(3) 0.08520(5) 0.2624(3) 0.0417(5) Uani d . 1 1 . .
    C C5 0.6313(4) 0.07628(6) 0.1459(3) 0.0525(6) Uani d . 1 1 . .
    H H5 0.5795 0.0835 0.0500 0.063 Uiso calc R 1 1 . .
    C C6 0.3545(3) 0.10860(6) 0.2362(3) 0.0486(5) Uani d . 1 1 . .
    H H6A 0.2856 0.1025 0.1390 0.058 Uiso calc R 1 1 . .
    H H6B 0.2744 0.1024 0.3115 0.058 Uiso calc R 1 1 . .
    C C7 0.4452(4) 0.16785(7) 0.3852(3) 0.0586(6) Uani d . 1 1 . .
    H H7A 0.5677 0.1592 0.4331 0.070 Uiso calc R 1 1 . .
    H H7B 0.3516 0.1622 0.4507 0.070 Uiso calc R 1 1 . .
    C C8 0.4506(6) 0.20899(8) 0.3572(4) 0.0831(10) Uani d . 1 1 . .
    H H8A 0.5573 0.2202 0.4200 0.100 Uiso calc R 1 1 . .
    H H8B 0.3354 0.2207 0.3811 0.100 Uiso calc R 1 1 . .
    C C9 0.4189(3) 0.16902(6) 0.1222(3) 0.0422(5) Uani d . 1 1 . .
    C C10 0.4177(3) 0.17589(7) -0.1287(3) 0.0545(6) Uani d . 1 1 . .
    C C11 1.3337(3) 0.05498(7) 0.7709(3) 0.0558(6) Uani d . 1 1 . .
    C C12 1.2138(4) 0.04665(8) 0.8736(3) 0.0618(6) Uani d . 1 1 . .
    H H12 1.2387 0.0268 0.9406 0.074 Uiso calc R 1 1 . .
    C C13 1.0549(4) 0.06898(8) 0.8737(3) 0.0609(7) Uani d . 1 1 . .
    H H13 0.9712 0.0646 0.9423 0.073 Uiso calc R 1 1 . .
    C C14 1.0214(3) 0.09783(7) 0.7712(3) 0.0523(6) Uani d . 1 1 . .
    C C15 1.1509(4) 0.10300(8) 0.6735(3) 0.0665(7) Uani d . 1 1 . .
    H H15 1.1280 0.1222 0.6033 0.080 Uiso calc R 1 1 . .
    C C16 0.8483(3) 0.12283(9) 0.7672(4) 0.0678(8) Uani d . 1 1 . .
    H H16A 0.7818 0.1234 0.6660 0.081 Uiso calc R 1 1 . .
    H H16B 0.7636 0.1121 0.8315 0.081 Uiso calc R 1 1 . .
    C C17 0.8939(5) 0.19245(10) 0.7102(4) 0.0840(10) Uani d . 1 1 . .
    H H17A 0.7664 0.1963 0.6595 0.101 Uiso calc R 1 1 . .
    H H17B 0.9753 0.1866 0.6353 0.101 Uiso calc R 1 1 . .
    C C18 0.9605(6) 0.22673(9) 0.7904(4) 0.0853(10) Uani d . 1 1 . .
    H H18A 0.8799 0.2478 0.7556 0.102 Uiso calc R 1 1 . .
    H H18B 1.0887 0.2325 0.7728 0.102 Uiso calc R 1 1 . .
    C C19 0.9155(3) 0.17075(7) 0.9595(3) 0.0464(5) Uani d . 1 1 . .
    C C20 0.9267(3) 0.15741(8) 1.2059(3) 0.0593(6) Uani d . 1 1 . .
    Cl Cl1 1.08715(10) 0.02601(2) 0.31970(11) 0.0811(3) Uani d . 1 1 . .
    Cl Cl2 1.53924(11) 0.02813(2) 0.76846(10) 0.0809(2) Uani d . 1 1 . .
    N N1 0.7967(3) 0.05776(6) 0.1620(3) 0.0592(5) Uani d . 1 1 . .
    N N2 0.3963(2) 0.14899(5) 0.2425(2) 0.0432(4) Uani d . 1 1 . .
    N N3 0.4000(3) 0.15412(5) -0.0121(2) 0.0504(5) Uani d . 1 1 . .
    N N4 0.4288(4) 0.19221(7) -0.2375(3) 0.0777(7) Uani d . 1 1 . .
    N N5 1.3080(3) 0.08234(7) 0.6720(3) 0.0658(6) Uani d . 1 1 . .
    N N6 0.8957(3) 0.16118(6) 0.8155(2) 0.0540(5) Uani d . 1 1 . .
    N N7 0.9051(3) 0.14604(6) 1.0652(2) 0.0551(5) Uani d . 1 1 . .
    N N8 0.9439(4) 0.16423(9) 1.3319(3) 0.0864(8) Uani d . 1 1 . .
    S S1 0.47264(10) 0.216369(16) 0.16494(8) 0.05802(19) Uani d . 1 1 . .
    S S2 0.95422(12) 0.21907(2) 0.98475(9) 0.0698(2) Uani d . 1 1 . .
loop_
    _atom_site_aniso_label
    _atom_site_aniso_U_11
    _atom_site_aniso_U_22
    _atom_site_aniso_U_33
    _atom_site_aniso_U_12
    _atom_site_aniso_U_13
    _atom_site_aniso_U_23
    C1 0.0496(12) 0.0361(10) 0.0750(18) 0.0031(10) 0.0159(12) 0.0066(11)
    C2 0.0653(14) 0.0536(13) 0.0499(15) 0.0087(12) 0.0069(12) 0.0066(11)
    C3 0.0656(14) 0.0505(12) 0.0483(14) 0.0063(11) 0.0159(11) 0.0021(11)
    C4 0.0476(11) 0.0336(9) 0.0458(13) -0.0015(9) 0.0138(9) 0.0020(8)
    C5 0.0664(14) 0.0486(12) 0.0450(14) 0.0081(11) 0.0160(11) 0.0053(10)
    C6 0.0465(11) 0.0424(11) 0.0580(15) -0.0045(9) 0.0113(10) 0.0002(10)
    C7 0.0753(16) 0.0539(13) 0.0462(14) -0.0019(12) 0.0061(12) -0.0049(11)
    C8 0.133(3) 0.0574(16) 0.060(2) 0.0008(18) 0.0185(19) -0.0117(14)
    C9 0.0367(10) 0.0416(10) 0.0476(13) 0.0033(8) 0.0029(9) 0.0007(9)
    C10 0.0555(13) 0.0566(13) 0.0501(15) 0.0046(11) 0.0032(11) 0.0001(12)
    C11 0.0568(13) 0.0556(13) 0.0579(16) -0.0027(11) 0.0177(12) -0.0152(12)
    C12 0.0708(16) 0.0605(15) 0.0575(17) -0.0074(13) 0.0214(13) -0.0025(12)
    C13 0.0601(14) 0.0736(16) 0.0541(16) -0.0178(13) 0.0257(12) -0.0177(13)
    C14 0.0495(12) 0.0619(14) 0.0465(14) -0.0090(11) 0.0106(10) -0.0205(11)
    C15 0.0728(17) 0.0727(17) 0.0591(18) 0.0088(14) 0.0279(14) 0.0006(13)
    C16 0.0482(13) 0.0861(19) 0.0685(19) -0.0033(13) 0.0062(12) -0.0297(15)
    C17 0.096(2) 0.112(3) 0.0459(17) 0.009(2) 0.0141(15) 0.0145(17)
    C18 0.106(2) 0.0733(19) 0.080(2) 0.0222(18) 0.0239(19) 0.0220(17)
    C19 0.0389(10) 0.0567(13) 0.0438(13) 0.0051(10) 0.0068(9) -0.0056(10)
    C20 0.0484(12) 0.0786(17) 0.0525(16) 0.0114(12) 0.0125(11) 0.0098(13)
    Cl1 0.0568(4) 0.0582(4) 0.1311(8) 0.0141(3) 0.0232(4) 0.0113(4)
    Cl2 0.0785(5) 0.0756(5) 0.0938(6) 0.0180(4) 0.0307(4) -0.0044(4)
    N1 0.0684(13) 0.0531(11) 0.0623(15) 0.0100(10) 0.0310(11) 0.0084(10)
    N2 0.0454(9) 0.0407(9) 0.0437(11) 0.0020(8) 0.0068(8) -0.0008(8)
    N3 0.0559(11) 0.0496(10) 0.0450(12) 0.0029(9) 0.0045(9) -0.0002(9)
    N4 0.0968(18) 0.0831(17) 0.0537(15) 0.0063(14) 0.0119(13) 0.0126(13)
    N5 0.0701(14) 0.0680(13) 0.0662(15) 0.0064(11) 0.0349(12) -0.0018(11)
    N6 0.0504(10) 0.0702(13) 0.0413(11) 0.0095(10) 0.0058(8) -0.0082(9)
    N7 0.0581(11) 0.0601(12) 0.0485(13) 0.0040(10) 0.0129(9) 0.0025(9)
    N8 0.0813(17) 0.133(2) 0.0470(15) 0.0174(16) 0.0147(12) 0.0044(15)
    S1 0.0681(4) 0.0420(3) 0.0615(4) -0.0052(3) -0.0003(3) 0.0019(3)
    S2 0.0892(5) 0.0566(4) 0.0649(5) 0.0004(3) 0.0145(4) -0.0053(3)
_geom_special_details
;
All e.s.d.'s (except the e.s.d. in the dihedral angle between two l.s. planes)
are estimated using the full covariance matrix. The cell e.s.d.'s are taken
into account individually in the estimation of e.s.d.'s in distances, angles
and torsion angles; correlations between e.s.d.'s in cell parameters are only
used when they are defined by crystal symmetry. An approximate (isotropic)
treatment of cell e.s.d.'s is used for estimating e.s.d.'s involving l.s.
planes.
;
loop_
    _geom_bond_atom_site_label_1
    _geom_bond_atom_site_label_2
    _geom_bond_site_symmetry_2
    _geom_bond_distance
    _geom_bond_publ_flag
    C1 N1 . 1.314(3) ?
    C1 C2 . 1.376(4) ?
    C1 Cl1 . 1.752(2) ?
    C2 C3 . 1.368(3) ?
    C2 H2 . 0.9300 ?
    C3 C4 . 1.383(3) ?
    C3 H3 . 0.9300 ?
    C4 C5 . 1.375(3) ?
    C4 C6 . 1.513(3) ?
    C5 N1 . 1.340(3) ?
    C5 H5 . 0.9300 ?
    C6 N2 . 1.463(3) ?
    C6 H6A . 0.9700 ?
    C6 H6B . 0.9700 ?
    C7 N2 . 1.451(3) ?
    C7 C8 . 1.482(4) ?
    C7 H7A . 0.9700 ?
    C7 H7B . 0.9700 ?
    C8 S1 . 1.782(3) ?
    C8 H8A . 0.9700 ?
    C8 H8B . 0.9700 ?
    C9 N3 . 1.312(3) ?
    C9 N2 . 1.325(3) ?
    C9 S1 . 1.754(2) ?
    C10 N4 . 1.152(3) ?
    C10 N3 . 1.324(3) ?
    C11 N5 . 1.314(4) ?
    C11 C12 . 1.375(4) ?
    C11 Cl2 . 1.750(3) ?
    C12 C13 . 1.383(4) ?
    C12 H12 . 0.9300 ?
    C13 C14 . 1.378(4) ?
    C13 H13 . 0.9300 ?
    C14 C15 . 1.373(4) ?
    C14 C16 . 1.516(4) ?
    C15 N5 . 1.340(4) ?
    C15 H15 . 0.9300 ?
    C16 N6 . 1.454(3) ?
    C16 H16A . 0.9700 ?
    C16 H16B . 0.9700 ?
    C17 N6 . 1.459(4) ?
    C17 C18 . 1.461(5) ?
    C17 H17A . 0.9700 ?
    C17 H17B . 0.9700 ?
    C18 S2 . 1.781(4) ?
    C18 H18A . 0.9700 ?
    C18 H18B . 0.9700 ?
    C19 N7 . 1.305(3) ?
    C19 N6 . 1.331(3) ?
    C19 S2 . 1.746(2) ?
    C20 N8 . 1.152(4) ?
    C20 N7 . 1.321(3) ?
loop_
    _geom_angle_atom_site_label_1
    _geom_angle_atom_site_label_2
    _geom_angle_atom_site_label_3
    _geom_angle_site_symmetry_1
    _geom_angle_site_symmetry_3
    _geom_angle
    _geom_angle_publ_flag
    N1 C1 C2 . . 125.2(2) ?
    N1 C1 Cl1 . . 115.5(2) ?
    C2 C1 Cl1 . . 119.3(2) ?
    C3 C2 C1 . . 117.2(2) ?
    C3 C2 H2 . . 121.4 ?
    C1 C2 H2 . . 121.4 ?
    C2 C3 C4 . . 120.0(2) ?
    C2 C3 H3 . . 120.0 ?
    C4 C3 H3 . . 120.0 ?
    C5 C4 C3 . . 117.4(2) ?
    C5 C4 C6 . . 120.7(2) ?
    C3 C4 C6 . . 121.9(2) ?
    N1 C5 C4 . . 124.1(2) ?
    N1 C5 H5 . . 118.0 ?
    C4 C5 H5 . . 118.0 ?
    N2 C6 C4 . . 111.60(17) ?
    N2 C6 H6A . . 109.3 ?
    C4 C6 H6A . . 109.3 ?
    N2 C6 H6B . . 109.3 ?
    C4 C6 H6B . . 109.3 ?
    H6A C6 H6B . . 108.0 ?
    N2 C7 C8 . . 108.2(2) ?
    N2 C7 H7A . . 110.1 ?
    C8 C7 H7A . . 110.1 ?
    N2 C7 H7B . . 110.1 ?
    C8 C7 H7B . . 110.1 ?
    H7A C7 H7B . . 108.4 ?
    C7 C8 S1 . . 108.5(2) ?
    C7 C8 H8A . . 110.0 ?
    S1 C8 H8A . . 110.0 ?
    C7 C8 H8B . . 110.0 ?
    S1 C8 H8B . . 110.0 ?
    H8A C8 H8B . . 108.4 ?
    N3 C9 N2 . . 122.1(2) ?
    N3 C9 S1 . . 125.52(18) ?
    N2 C9 S1 . . 112.34(17) ?
    N4 C10 N3 . . 174.2(3) ?
    N5 C11 C12 . . 125.0(2) ?
    N5 C11 Cl2 . . 115.7(2) ?
    C12 C11 Cl2 . . 119.3(2) ?
    C11 C12 C13 . . 117.5(3) ?
    C11 C12 H12 . . 121.3 ?
    C13 C12 H12 . . 121.3 ?
    C14 C13 C12 . . 119.5(2) ?
    C14 C13 H13 . . 120.2 ?
    C12 C13 H13 . . 120.2 ?
    C15 C14 C13 . . 117.3(2) ?
    C15 C14 C16 . . 121.5(3) ?
    C13 C14 C16 . . 121.1(3) ?
    N5 C15 C14 . . 124.7(3) ?
    N5 C15 H15 . . 117.6 ?
    C14 C15 H15 . . 117.6 ?
    N6 C16 C14 . . 112.62(19) ?
    N6 C16 H16A . . 109.1 ?
    C14 C16 H16A . . 109.1 ?
    N6 C16 H16B . . 109.1 ?
    C14 C16 H16B . . 109.1 ?
    H16A C16 H16B . . 107.8 ?
    N6 C17 C18 . . 109.7(3) ?
    N6 C17 H17A . . 109.7 ?
    C18 C17 H17A . . 109.7 ?
    N6 C17 H17B . . 109.7 ?
    C18 C17 H17B . . 109.7 ?
    H17A C17 H17B . . 108.2 ?
    C17 C18 S2 . . 108.1(2) ?
    C17 C18 H18A . . 110.1 ?
    S2 C18 H18A . . 110.1 ?
    C17 C18 H18B . . 110.1 ?
    S2 C18 H18B . . 110.1 ?
    H18A C18 H18B . . 108.4 ?
    N7 C19 N6 . . 122.2(2) ?
    N7 C19 S2 . . 125.99(19) ?
    N6 C19 S2 . . 111.81(18) ?
    N8 C20 N7 . . 174.3(3) ?
    C1 N1 C5 . . 116.1(2) ?
    C9 N2 C7 . . 116.01(19) ?
    C9 N2 C6 . . 122.68(19) ?
    C7 N2 C6 . . 120.61(19) ?
    C9 N3 C10 . . 119.3(2) ?
    C11 N5 C15 . . 115.9(2) ?
    C19 N6 C16 . . 121.3(2) ?
    C19 N6 C17 . . 115.6(2) ?
    C16 N6 C17 . . 122.3(2) ?
    C19 N7 C20 . . 119.1(2) ?
    C9 S1 C8 . . 91.61(12) ?
    C19 S2 C18 . . 92.62(14) ?
loop_
    _geom_hbond_atom_site_label_D
    _geom_hbond_atom_site_label_H
    _geom_hbond_atom_site_label_A
    _geom_hbond_site_symmetry_A
    _geom_hbond_distance_DH
    _geom_hbond_distance_HA
    _geom_hbond_distance_DA
    _geom_hbond_angle_DHA
    C3 H3 N5 1_455 0.93 2.55 3.459(4) 167
    C13 H13 N1 1_556 0.93 2.49 3.408(4) 169
data_global
_journal_date_recd_electronic     2011-04-02
_journal_date_accepted     2011-04-08
_journal_name_full     'Acta Crystallographica, Section E'
_journal_year     2011
_journal_volume     67
_journal_issue      5
_journal_page_first     o1140
_journal_page_last     o1140
_journal_paper_category     QO
_journal_coeditor_code     KP2319
_publ_contact_author_name     'Dr Jin-Sheng Gao'
_publ_contact_author_address
;
College of Chemistry and Materials Science
Heilongjiang University
Harbin 150080
People's Republic of China
;
_publ_contact_author_email     hgf1000@163.com
_publ_contact_author_fax     '(86)451 8660 9151'
_publ_contact_author_phone     '(86)451 8660 9001'
_publ_section_title
;\
(<i>Z</i>)-<i>N</i>-{3-[(6-Chloropyridin-3-yl)methyl]-1,3-thiazolidin-2-\
ylidene}cyanamide
;
loop_
    _publ_author_name
    _publ_author_footnote
    _publ_author_address
    'Gao, Jin-Sheng' .
;
College of Chemistry and Materials Science
Heilongjiang University
Harbin 150080
People's Republic of China
and
Engineering Research Center of Pesticide of Heilongjiang Province,
Heilongjiang University,
Harbin 150080,
People's Republic of China
;
    'Qiao, Jun' .
;
College of Chemistry and Materials Science
Heilongjiang University
Harbin 150080
People's Republic of China
;
    'Yu, Ying-Hui' .
;
College of Chemistry and Materials Science
Heilongjiang University
Harbin 150080
People's Republic of China
;
    'Hou, Guang-Feng' .
;
Engineering Research Center of Pesticide of Heilongjiang Province,
Heilongjiang University,
Harbin 150080,
People's Republic of China
;
