# Supplementary material for: (Z)-N-{3-[(6-Chloro­pyridin-3-yl)meth­yl]-1,3-thia­zolidin-2-yl­idene}cyanamide
Source: Acta Crystallogr Sect E Struct Rep Online. 2011 Apr 16;67(Pt 5):o1140. doi: 10.1107/S1600536811013316 (PMC3089287; doi:10.1107/S1600536811013316)
Supplement: Supplementary file 2 [file e-67-o1140-Isup2.hkl]

# 
# h,k,l, Fc-squared, Fo-squared, sigma(Fo-squared) and status flag 
# 
data_I
_shelx_title ' hd-1 in P2/c                     P21/c' 
_shelx_refln_list_code          4 
_shelx_F_calc_maximum      249.68 
_exptl_crystal_F_000      1039.76 
_reflns_d_resolution_high  0.7701 
 
loop_ 
 _symmetry_equiv_pos_as_xyz 
 'x, y, z' 
 '-x, y+1/2, -z+1/2' 
 '-x, -y, -z' 
 'x, -y-1/2, z-1/2' 
 
_cell_length_a     7.1294 
_cell_length_b    35.4690 
_cell_length_c     9.0211 
_cell_angle_alpha  90.000 
_cell_angle_beta   97.800 
_cell_angle_gamma  90.000 
 
_shelx_F_squared_multiplier     1.000 
 
loop_ 
 _refln_index_h 
 _refln_index_k 
 _refln_index_l 
 _refln_F_squared_calc 
 _refln_F_squared_meas 
 _refln_F_squared_sigma 
 _refln_observed_status 
   2   0   0    53324.05    55852.75   3324.64 o 
   3   0   0     1564.41     1635.77     33.23 o 
   4   0   0     1160.39     1376.51     53.36 o 
   5   0   0      423.37      427.76     22.65 o 
   6   0   0      902.68      995.78     29.12 o 
   7   0   0      207.18      201.79     12.86 o 
   8   0   0       55.01       34.69     13.62 o 
   9   0   0        3.61        0.15      5.86 o 
   2   1   0    44513.96    47099.49   1820.05 o 
   3   1   0       74.79       68.51      4.12 o 
   4   1   0     5330.98     5830.25    128.87 o 
   5   1   0       10.61        5.57      2.98 o 
   6   1   0      185.25      192.04      7.27 o 
   7   1   0        8.77        5.44      3.08 o 
   8   1   0       14.27        7.43      3.45 o 
   9   1   0        0.16        1.05      3.52 o 
   1   2   0        3.59       12.77      1.55 o 
   2   2   0    14450.60    14811.92    300.66 o 
   3   2   0      400.41      368.44      5.03 o 
   4   2   0      138.11      232.50     19.24 o 
   5   2   0       55.78       52.20      3.82 o 
   6   2   0       15.26       15.47      3.51 o 
   7   2   0       52.75       48.18      3.69 o 
   8   2   0        0.49        1.02      2.59 o 
   9   2   0       18.20       16.55      3.48 o 
   1   3   0      100.02       81.40      2.19 o 
   2   3   0     4533.37     4241.81     54.46 o 
   3   3   0        8.27       11.72      1.34 o 
   4   3   0    10212.20    10590.06    233.93 o 
   5   3   0       41.21       42.17      2.77 o 
   6   3   0      694.86      746.54     13.87 o 
   7   3   0        3.23        5.63      2.50 o 
   8   3   0       48.24       40.48      4.10 o 
   9   3   0       22.21        5.94      3.08 o 
   1   4   0        5.45        2.39      1.24 o 
   2   4   0     4491.69     4502.56     73.66 o 
   3   4   0     1447.00     1454.59     17.10 o 
   4   4   0     3330.72     3852.23    114.73 o 
   5   4   0      612.63      587.25      9.85 o 
   6   4   0        0.64       -0.07      2.49 o 
   7   4   0      106.19       96.78      4.64 o 
   8   4   0       19.57       26.88      4.72 o 
   9   4   0        6.13       25.26      8.33 o 
   1   5   0      150.84      127.48     10.01 o 
   2   5   0    25513.84    27190.94    718.27 o 
   3   5   0       33.85       30.28      1.71 o 
   4   5   0     8302.53     8925.88    169.51 o 
   5   5   0       17.89       22.06      3.05 o 
   6   5   0      153.97      159.74      6.07 o 
   7   5   0        7.90        6.87      3.63 o 
   8   5   0      249.38      256.99     11.16 o 
   9   5   0       26.43       19.56      7.47 o 
   0   6   0     1467.84     1693.00     25.78 o 
   1   6   0        2.87        0.12      1.06 o 
   2   6   0     6529.22     6518.62    100.00 o 
   3   6   0     1182.24     1183.63     12.82 o 
   4   6   0     1883.28     1968.55     25.38 o 
   5   6   0      240.39      252.35      5.92 o 
   6   6   0     1984.65     2034.34     35.13 o 
   7   6   0        0.07        5.01      2.49 o 
   8   6   0       34.89       28.86      4.06 o 
   9   6   0        0.18       -0.09      9.02 o 
   1   7   0      206.83      188.19      6.64 o 
   2   7   0     3382.67     3610.09     52.29 o 
   3   7   0      455.61      437.11      6.60 o 
   4   7   0      116.92      149.68      7.62 o 
   5   7   0       17.85       29.10      2.75 o 
   6   7   0       48.36       52.08      4.41 o 
   7   7   0      102.71      115.57      6.72 o 
   8   7   0       19.53       20.13      3.65 o 
   9   7   0       53.31       61.41     10.91 o 
   0   8   0    29628.81    31424.42   1660.04 o 
   1   8   0     3097.90     2810.48     36.21 o 
   2   8   0       84.46       91.60      2.35 o 
   3   8   0       13.25       20.23      2.64 o 
   4   8   0        1.44        3.72      1.95 o 
   5   8   0      142.72      135.47      3.69 o 
   6   8   0      113.02      129.42      5.55 o 
   7   8   0        2.00       -0.01      2.11 o 
   8   8   0       23.65       22.65      3.73 o 
   9   8   0        8.17       14.33      5.95 o 
   1   9   0        3.77        0.59      3.48 o 
   2   9   0      143.30       91.58      7.61 o 
   3   9   0       38.26       49.12      2.37 o 
   4   9   0      602.62      543.65      8.23 o 
   5   9   0      163.43      190.50      4.91 o 
   6   9   0      488.94      470.01     12.70 o 
   7   9   0      357.38      368.65      9.90 o 
   8   9   0       10.07        8.61      5.91 o 
   0  10   0     4059.00     3850.77     86.22 o 
   1  10   0     2170.79     2249.59     29.31 o 
   2  10   0     1682.58     1739.93     36.22 o 
   3  10   0       74.08       87.65      2.93 o 
   4  10   0     1490.98     1483.45     26.24 o 
   5  10   0       96.49      112.50     10.17 o 
   6  10   0      631.12      666.17     22.51 o 
   7  10   0       15.49       18.17      5.76 o 
   8  10   0        2.91        9.19      6.47 o 
   1  11   0     2449.30     2481.86     34.80 o 
   2  11   0     6486.57     6664.94    166.69 o 
   3  11   0      900.68      938.54     14.08 o 
   4  11   0      860.68      845.16     10.66 o 
   5  11   0        2.88        5.86      2.20 o 
   6  11   0        0.06       -3.46      4.13 o 
   7  11   0       98.76      104.35      6.20 o 
   8  11   0      289.11      278.99     17.70 o 
   0  12   0      486.43      446.56     13.44 o 
   1  12   0      223.72      233.65      8.34 o 
   2  12   0       76.22      141.75      7.96 o 
   3  12   0     3338.61     3441.79     57.58 o 
   4  12   0      815.01      823.61      8.89 o 
   5  12   0      127.22      148.79     11.57 o 
   6  12   0      287.73      301.48      8.17 o 
   7  12   0       13.53       14.20      3.35 o 
   8  12   0       14.30        6.83      6.95 o 
   1  13   0     3458.41     3338.43     45.90 o 
   2  13   0     3423.28     3206.92     53.32 o 
   3  13   0       95.74       91.05     12.22 o 
   4  13   0      470.45      441.75     17.85 o 
   5  13   0       54.52       54.69      2.34 o 
   6  13   0      392.90      401.49      7.83 o 
   7  13   0      135.16      138.71      4.36 o 
   8  13   0      114.95      101.84     15.93 o 
   0  14   0      809.26      844.56     17.56 o 
   1  14   0      527.87      534.20      8.11 o 
   2  14   0     1178.41     1271.12     22.52 o 
   3  14   0      506.15      486.56      9.97 o 
   4  14   0      339.52      339.23     17.85 o 
   5  14   0        8.55       10.92      5.66 o 
   6  14   0       63.37       64.57      1.91 o 
   7  14   0       69.84       78.75     12.83 o 
   8  14   0        3.34        8.81      7.42 o 
   1  15   0      229.46      218.79      6.56 o 
   2  15   0      123.17      166.72     15.17 o 
   3  15   0      300.31      212.88     26.84 o 
   4  15   0      340.51      354.52     19.49 o 
   5  15   0       15.77        8.44      5.89 o 
   6  15   0       79.63       68.20      9.61 o 
   7  15   0       23.96       16.43      9.19 o 
   8  15   0        3.40       -0.66      6.32 o 
   0  16   0    28006.35    30308.90   1340.14 o 
   1  16   0       84.11       79.38      3.82 o 
   2  16   0    15311.07    15304.91    386.82 o 
   3  16   0       84.59       53.82     16.65 o 
   4  16   0      138.54      163.54     30.77 o 
   5  16   0      829.03      822.44     34.58 o 
   6  16   0      193.08      228.35     15.30 o 
   7  16   0       38.46       41.78     11.66 o 
   8  16   0        1.88       -3.27      6.95 o 
   1  17   0      180.60      165.69      3.49 o 
   2  17   0     6967.67     7128.26    131.37 o 
   3  17   0       99.36       61.21     11.23 o 
   4  17   0     3215.03     3365.20     98.35 o 
   5  17   0      292.87      205.28     17.77 o 
   6  17   0       99.18      110.34     11.77 o 
   7  17   0        7.35       -2.25      7.72 o 
   8  17   0        0.97       11.57      8.15 o 
   0  18   0     2772.11     2994.72     57.01 o 
   1  18   0     1250.66     1403.88     17.64 o 
   2  18   0        1.27       24.94     11.58 o 
   3  18   0       41.74       43.65      4.53 o 
   4  18   0      169.74      182.24     30.30 o 
   5  18   0      334.78      337.50     21.55 o 
   6  18   0       53.78       51.78      9.58 o 
   7  18   0        1.94       -3.90      8.12 o 
   8  18   0        2.94        5.05      7.64 o 
   1  19   0      292.62      309.67      6.71 o 
   2  19   0      547.54      555.57     11.15 o 
   3  19   0       39.28       47.98      6.93 o 
   4  19   0      427.56      392.87     21.95 o 
   5  19   0       38.20       41.02      8.52 o 
   6  19   0      452.92      454.92     28.96 o 
   7  19   0       19.13       12.72      8.01 o 
   8  19   0       33.63       20.66     11.37 o 
   0  20   0     3371.11     3033.38     59.58 o 
   1  20   0       91.87       88.34      3.05 o 
   2  20   0     5226.02     5164.97    103.98 o 
   3  20   0        3.06        3.46      2.81 o 
   4  20   0      150.23      161.41     25.65 o 
   5  20   0      368.48      377.34     19.41 o 
   6  20   0       91.55       79.68     11.55 o 
   7  20   0       16.10        9.45      7.79 o 
   8  20   0       63.99       56.38     21.27 o 
   1  21   0       20.39       28.35      2.25 o 
   2  21   0     1207.20     1302.27     37.32 o 
   3  21   0      657.03      638.79     11.57 o 
   4  21   0        0.71       -0.01      6.28 o 
   5  21   0        0.17        7.34      6.51 o 
   6  21   0       63.38       79.86     11.74 o 
   7  21   0       50.40       38.76     10.42 o 
   8  21   0       13.68       -0.83     17.79 o 
   0  22   0     1713.28     1825.79     35.05 o 
   1  22   0      165.43      161.96      3.83 o 
   2  22   0      596.24      635.80     13.97 o 
   3  22   0       25.60       23.51      5.23 o 
   4  22   0      314.07      344.85     21.79 o 
   5  22   0      153.51      158.26     26.37 o 
   6  22   0      137.15      168.69     59.26 o 
   7  22   0       86.78       83.43     13.12 o 
   8  22   0        2.91       -3.52     19.86 o 
   1  23   0        0.01        1.16      1.76 o 
   2  23   0      732.77      691.79     11.47 o 
   3  23   0       95.31       87.46      5.45 o 
   4  23   0       46.12       45.83     10.80 o 
   5  23   0       20.36       20.34      7.79 o 
   6  23   0        0.51       -8.45      9.67 o 
   7  23   0       18.93       24.29      9.87 o 
   0  24   0      112.04      101.48      4.81 o 
   1  24   0      942.81      902.57     12.42 o 
   2  24   0        2.67        2.18      1.78 o 
   3  24   0      179.44      156.67      7.78 o 
   4  24   0       50.27       41.90     10.78 o 
   5  24   0        4.21       -6.80      6.80 o 
   6  24   0       12.11       11.22      9.75 o 
   7  24   0       54.01       59.08     12.57 o 
   1  25   0      101.43      112.78      3.96 o 
   2  25   0     1123.19     1150.51     19.85 o 
   3  25   0        2.52        1.86      2.09 o 
   4  25   0      416.06      380.41     24.92 o 
   5  25   0      112.05      127.83     16.18 o 
   6  25   0       55.13       59.62     11.59 o 
   7  25   0       85.14       90.20     14.44 o 
   0  26   0      566.52      624.86     13.60 o 
   1  26   0       10.00        9.76      2.15 o 
   2  26   0      405.23      361.47      9.73 o 
   3  26   0      355.96      364.91      9.79 o 
   4  26   0      515.91      506.64     48.35 o 
   5  26   0       79.70       88.15     14.81 o 
   6  26   0        3.88        1.71      7.06 o 
   7  26   0       24.81       35.07     15.05 o 
   1  27   0      207.89      211.20      6.40 o 
   2  27   0      509.52      498.62     18.24 o 
   3  27   0      557.93      527.07      7.41 o 
   4  27   0       17.62       23.37     13.56 o 
   5  27   0        0.10        0.67     13.13 o 
   6  27   0       72.01       74.49     12.83 o 
   7  27   0        6.24       16.50      9.98 o 
   0  28   0      291.52      272.64     15.46 o 
   1  28   0      518.14      474.34     11.06 o 
   2  28   0      702.71      675.63     13.27 o 
   3  28   0        4.12       24.50      9.39 o 
   4  28   0        0.99       -6.77     11.55 o 
   5  28   0        2.05       -2.25     11.07 o 
   6  28   0        0.28      -10.57     17.32 o 
   7  28   0        0.50      -10.18     11.61 o 
   1  29   0        1.98       -0.63      2.57 o 
   2  29   0      542.25      487.90     12.72 o 
   3  29   0      177.69      162.15      4.84 o 
   4  29   0      691.87      738.22     30.82 o 
   5  29   0       13.46       11.58      7.97 o 
   6  29   0       30.02       43.14     15.00 o 
   7  29   0       44.53       36.71     26.58 o 
   0  30   0     1034.46      999.73     24.89 o 
   1  30   0      165.30      178.43      6.32 o 
   2  30   0       45.44       40.38      4.34 o 
   3  30   0       20.56       19.09      1.60 o 
   4  30   0       78.48       78.03     11.48 o 
   5  30   0       17.16       17.15     10.67 o 
   6  30   0       41.57       35.44     11.33 o 
   1  31   0        1.71        1.92      2.80 o 
   2  31   0      113.61       95.47      5.74 o 
   3  31   0      108.51      111.94      3.63 o 
   4  31   0       48.94       35.79      9.32 o 
   5  31   0       15.64       16.92     10.63 o 
   6  31   0        5.56       11.06     11.20 o 
   0  32   0      598.85      581.98     19.99 o 
   1  32   0       30.79       28.78      5.82 o 
   2  32   0      778.28      787.25     15.77 o 
   3  32   0      116.73      111.21      4.16 o 
   4  32   0      109.54      136.61     14.22 o 
   5  32   0       55.63       62.67     17.27 o 
   6  32   0        0.89       -9.15     11.51 o 
   1  33   0       39.85       37.84      4.08 o 
   2  33   0       16.32       20.97      4.31 o 
   3  33   0      108.33       94.68      4.93 o 
   4  33   0      330.47      379.54     22.41 o 
   5  33   0        8.18        2.67     12.94 o 
   6  33   0       58.89       61.90     17.17 o 
   0  34   0       14.38       17.15      5.52 o 
   1  34   0      103.47      103.29      6.28 o 
   2  34   0       40.03       40.64      3.81 o 
   3  34   0       60.50       55.28      3.39 o 
   4  34   0       15.89       18.44     10.47 o 
   5  34   0       13.94        1.91     13.05 o 
   6  34   0       20.90       25.05     11.41 o 
   1  35   0        0.95        2.16      2.63 o 
   2  35   0       13.09        9.85      3.07 o 
   3  35   0       25.78       19.68      2.16 o 
   4  35   0       13.40       11.09      9.96 o 
   5  35   0        0.00        6.71      8.55 o 
   0  36   0     1001.59     1011.88     28.61 o 
   1  36   0        0.02        2.29      3.44 o 
   2  36   0      114.07      110.55      4.93 o 
   3  36   0       21.83       21.76      2.85 o 
   4  36   0        9.20       -2.75      7.06 o 
   5  36   0       99.87      120.96     16.52 o 
   1  37   0        6.04       12.75      4.82 o 
   2  37   0       86.71       84.98      5.64 o 
   3  37   0        8.27       19.92      8.04 o 
   4  37   0       14.05       21.20     13.13 o 
   5  37   0       71.95       73.19     18.10 o 
   0  38   0      242.02      294.43     15.58 o 
   1  38   0       36.99       35.97      5.18 o 
   2  38   0        3.08        1.31      3.82 o 
   3  38   0       29.50       24.90     11.63 o 
   4  38   0        1.22       -4.25      9.29 o 
   5  38   0       41.13       46.74     13.12 o 
   1  39   0        1.00        2.01      3.25 o 
   2  39   0        9.66        8.55      2.98 o 
   3  39   0        0.28        1.24      7.62 o 
   4  39   0       65.05       62.57     17.79 o 
   0  40   0      217.71      237.02     14.50 o 
   1  40   0       99.32      111.06      7.24 o 
   2  40   0        0.63        1.50      2.35 o 
   3  40   0       21.09       15.78     10.19 o 
   4  40   0       72.57       77.09     16.82 o 
   1  41   0        0.22        6.67      4.97 o 
   2  41   0        7.47        7.03      2.80 o 
   3  41   0        1.21       14.62     10.28 o 
   4  41   0       33.32       30.34     23.37 o 
   0  42   0      243.74      253.83     13.39 o 
   1  42   0        3.30        3.92      4.31 o 
   2  42   0      166.14      182.80     11.24 o 
   3  42   0       46.05       56.08     14.15 o 
   1  43   0        2.16       -0.09      3.21 o 
   2  43   0        0.18       11.21     12.69 o 
   3  43   0       12.51       12.57     10.31 o 
   0  44   0      190.52      192.36     20.26 o 
   1  44   0      111.74      106.87      9.94 o 
   2  44   0       25.40       12.42     13.20 o 
   1  45   0       11.32        4.79      4.09 o 
  -9   1   1       11.34        8.17      3.07 o 
  -8   1   1      102.36       93.77      5.69 o 
  -7   1   1       84.02       78.71      5.20 o 
  -6   1   1      468.58      513.11     10.89 o 
  -5   1   1      775.12      782.42     12.11 o 
  -4   1   1       18.79       25.57      2.49 o 
  -3   1   1     4141.23     4013.60     67.37 o 
  -2   1   1      510.33      537.02     41.21 o 
  -1   1   1     1624.44     1608.07     19.86 o 
   1   1   1     1757.95     1844.40     19.92 o 
   2   1   1      475.57      453.48     11.80 o 
   3   1   1     1831.97     1688.56     16.88 o 
   4   1   1       73.97       68.85      4.44 o 
   5   1   1       33.71       40.76      4.72 o 
   6   1   1      203.45      226.63     11.31 o 
   7   1   1       19.72       13.90      4.05 o 
   8   1   1       27.19       29.35      4.20 o 
   9   1   1        3.14       10.47      3.78 o 
  -9   2   1       10.72       11.39      3.24 o 
  -8   2   1       29.79       22.36      3.72 o 
  -7   2   1      175.33      184.92      8.24 o 
  -6   2   1      413.21      399.54     10.40 o 
  -5   2   1        0.02        0.02      2.33 o 
  -4   2   1      717.37      686.18     11.02 o 
  -3   2   1      184.89      164.23     10.79 o 
  -2   2   1    10414.08    10458.53    278.00 o 
  -1   2   1     5955.05     5412.14    185.05 o 
   1   2   1     8178.97     7800.82    122.05 o 
   2   2   1     1491.69     1509.04     16.35 o 
   3   2   1       69.89       74.11      5.03 o 
   4   2   1     1662.33     1588.08     31.28 o 
   5   2   1       27.30       28.27      2.66 o 
   6   2   1       22.97       24.98      3.56 o 
   7   2   1      158.11      165.27     10.45 o 
   8   2   1       50.83       41.15      5.74 o 
   9   2   1        0.48        1.81      3.63 o 
  -9   3   1       12.19       20.31      4.60 o 
  -8   3   1       18.73       18.49      3.67 o 
  -7   3   1       46.00       45.66      3.89 o 
  -6   3   1      283.25      306.67      8.76 o 
  -5   3   1     1524.83     1487.43     19.53 o 
  -4   3   1     2407.63     2539.74     37.84 o 
  -3   3   1      817.90      737.02     11.16 o 
  -2   3   1      975.47     1071.11     48.19 o 
  -1   3   1     9765.62     9065.12    223.91 o 
   1   3   1       81.34       97.29      3.69 o 
   2   3   1     5564.95     5495.39     73.79 o 
   3   3   1     1298.12     1309.61     15.74 o 
   4   3   1        6.50        0.23      1.28 o 
   5   3   1      214.45      213.62      5.82 o 
   6   3   1      440.21      438.45     11.83 o 
   7   3   1        4.34        3.81      2.44 o 
   8   3   1       27.68       28.67      3.99 o 
   9   3   1       16.15       49.02     12.51 o 
  -9   4   1        0.81        5.33      4.72 o 
  -8   4   1       74.62       57.66      4.41 o 
  -7   4   1       30.82       28.72      3.50 o 
  -6   4   1      702.48      680.13     13.81 o 
  -5   4   1       68.34       90.71      4.18 o 
  -4   4   1     5491.79     5781.22     99.43 o 
  -3   4   1      174.33      280.73     20.90 o 
  -2   4   1    12320.92    12379.73    422.37 o 
  -1   4   1     4725.61     4417.66     73.40 o 
   0   4   1      504.34      469.49     12.38 o 
   1   4   1    10266.17     9807.35    173.09 o 
   2   4   1      271.16      291.71     10.25 o 
   3   4   1       21.70       39.49      2.33 o 
   4   4   1      237.79      255.52      5.13 o 
   5   4   1      106.46      119.13      5.31 o 
   6   4   1        9.95       12.31      3.35 o 
   7   4   1        4.06        0.60      2.63 o 
   8   4   1        8.99        8.44      4.31 o 
  -9   5   1        0.31       -0.56      9.32 o 
  -8   5   1      143.02      125.74      7.25 o 
  -7   5   1      151.57      147.67      5.20 o 
  -6   5   1      318.78      317.84      9.24 o 
  -5   5   1     1247.15     1296.18     19.80 o 
  -4   5   1      181.34      217.95     18.45 o 
  -3   5   1     5077.15     5248.45     97.67 o 
  -2   5   1     3121.43     3035.29     60.64 o 
  -1   5   1     4382.25     4000.85     78.44 o 
   0   5   1     4757.85     4534.06     59.53 o 
   1   5   1     4960.05     4948.09     72.64 o 
   2   5   1       89.43       70.87      2.23 o 
   3   5   1     4422.16     4508.72     61.84 o 
   4   5   1      104.54       93.57      4.00 o 
   5   5   1      858.65      855.10     14.21 o 
   6   5   1      240.73      255.98      7.41 o 
   7   5   1       67.41       68.28      5.84 o 
   8   5   1       53.56       38.50      5.06 o 
  -9   6   1        7.66        9.99      7.84 o 
  -8   6   1       60.86       60.30      5.23 o 
  -7   6   1        3.76        1.17      2.61 o 
  -6   6   1      232.95      238.40      7.42 o 
  -5   6   1       15.15       10.44      2.16 o 
  -4   6   1      652.65      602.54     13.26 o 
  -3   6   1      731.30      814.46     23.61 o 
  -2   6   1      187.01      195.98      8.69 o 
  -1   6   1     1649.14     1640.23     36.30 o 
   0   6   1       39.01       38.37      1.86 o 
   1   6   1     5791.94     5721.60     84.54 o 
   2   6   1      117.58      107.89      2.64 o 
   3   6   1     5643.12     5702.60     85.90 o 
   4   6   1      863.68      771.77     11.48 o 
   5   6   1      451.72      445.84     12.50 o 
   6   6   1       46.57       53.74      4.47 o 
   7   6   1        0.07        2.57      2.48 o 
   8   6   1        1.00        0.14      3.53 o 
  -9   7   1        0.12       11.50      6.31 o 
  -8   7   1       28.29       18.42      3.73 o 
  -7   7   1       13.44       16.13      2.58 o 
  -6   7   1       18.01       18.34      3.67 o 
  -5   7   1      158.10      174.65      4.71 o 
  -4   7   1     1843.03     1851.04     43.29 o 
  -3   7   1        6.42       10.03      2.55 o 
  -2   7   1     6203.80     5774.83    107.19 o 
  -1   7   1     1912.89     1792.88     42.55 o 
   0   7   1      516.86      514.11      7.60 o 
   1   7   1    21535.85    22597.90    598.05 o 
   2   7   1      404.35      320.18     11.06 o 
   3   7   1      685.29      736.80     14.48 o 
   4   7   1      628.46      614.92     11.88 o 
   5   7   1      244.03      213.03      5.74 o 
   6   7   1      227.30      251.72     10.23 o 
   7   7   1      122.39      133.99      7.71 o 
   8   7   1        0.86        2.61      3.28 o 
  -9   8   1       26.81       30.29      9.25 o 
  -8   8   1      323.58      319.71     13.48 o 
  -7   8   1        5.10        6.52      2.75 o 
  -6   8   1     1854.06     1919.10     30.71 o 
  -5   8   1       30.42       30.38      2.74 o 
  -4   8   1     1364.17     1321.09     20.71 o 
  -3   8   1     4843.91     4964.94     85.43 o 
  -2   8   1       97.92      108.61     11.53 o 
  -1   8   1    34593.49    34357.43   1331.43 o 
   0   8   1      748.15      739.75      9.34 o 
   1   8   1    53027.74    54363.18   2490.33 o 
   2   8   1     2070.94     2022.36     38.32 o 
   3   8   1     1864.27     1838.29     24.29 o 
   4   8   1     1308.23     1327.82     19.24 o 
   5   8   1       29.23       21.36      1.97 o 
   6   8   1        2.46       -1.71      2.65 o 
   7   8   1       18.14       10.31      3.06 o 
   8   8   1       75.36       86.01     12.84 o 
  -9   9   1       10.53        6.32      7.36 o 
  -8   9   1       25.43       18.88      3.53 o 
  -7   9   1      125.24      133.58      6.54 o 
  -6   9   1      424.85      434.79      7.66 o 
  -5   9   1       30.12       33.99      2.45 o 
  -4   9   1     1633.93     1594.03     25.01 o 
  -3   9   1      427.50      417.61     37.00 o 
  -2   9   1     1322.89     1214.28     24.07 o 
  -1   9   1    10536.44    10925.19    220.10 o 
   0   9   1       44.83       55.60      2.76 o 
   1   9   1     4695.27     4696.55    106.67 o 
   2   9   1      873.04      692.39     14.32 o 
   3   9   1       21.66       22.17      1.58 o 
   4   9   1      728.99      693.25     15.94 o 
   5   9   1      153.42      158.68     10.65 o 
   6   9   1       57.64       66.78      3.82 o 
   7   9   1      138.59      142.63      6.46 o 
   8   9   1       77.43       59.38     12.07 o 
  -9  10   1        0.12       -4.76     11.19 o 
  -8  10   1       45.17       41.71      5.47 o 
  -7  10   1      124.63      135.87      6.45 o 
  -6  10   1        4.67        6.19      2.22 o 
  -5  10   1      238.13      231.66      5.53 o 
  -4  10   1        4.83        5.03      3.10 o 
  -3  10   1     4700.16     5009.56     93.44 o 
  -2  10   1      338.56      343.36     13.60 o 
  -1  10   1     3325.89     3448.43     52.31 o 
   0  10   1        1.36       -1.88      1.88 o 
   1  10   1      234.37      275.70     10.86 o 
   2  10   1      596.14      623.34     28.72 o 
   3  10   1      736.78      658.95     11.71 o 
   4  10   1     1021.40      954.45     10.66 o 
   5  10   1     1836.38     1844.62     24.68 o 
   6  10   1      473.02      449.73     11.26 o 
   7  10   1       46.60       67.25      3.43 o 
   8  10   1       41.82       45.55     15.75 o 
  -8  11   1        0.89        1.43      4.88 o 
  -7  11   1       50.56       47.97      3.33 o 
  -6  11   1       20.77       30.79      3.84 o 
  -5  11   1      367.22      368.95     11.21 o 
  -4  11   1        0.65       -1.15      3.33 o 
  -3  11   1     3087.89     3242.25     70.91 o 
  -2  11   1      293.57      356.70      9.67 o 
  -1  11   1     1005.72     1088.71     21.94 o 
   0  11   1     3982.19     4212.19     62.68 o 
   1  11   1      338.76      342.86     10.58 o 
   2  11   1     5227.72     5184.76    100.73 o 
   3  11   1     1629.15     1586.89     24.21 o 
   4  11   1      856.18      819.70      8.46 o 
   5  11   1      529.28      524.49     10.49 o 
   6  11   1      185.71      179.25      5.77 o 
   7  11   1      159.74      165.36      5.61 o 
   8  11   1        8.12        5.27     11.13 o 
  -8  12   1       40.34       44.57      8.77 o 
  -7  12   1      179.69      188.28      7.18 o 
  -6  12   1      121.88      122.83      5.57 o 
  -5  12   1      359.67      355.32      8.48 o 
  -4  12   1     1105.60      970.18     20.81 o 
  -3  12   1     3515.63     3549.45     66.43 o 
  -2  12   1     2797.91     2838.12     46.77 o 
  -1  12   1     8557.26     8215.68    167.46 o 
   0  12   1     7457.71     7504.30    132.87 o 
   1  12   1     4866.79     4691.18     66.41 o 
   2  12   1      259.29      308.88     18.17 o 
   3  12   1     2301.53     2445.21     38.78 o 
   4  12   1       11.99        8.22      3.08 o 
   5  12   1      209.86      173.50      3.43 o 
   6  12   1        0.14        1.40      1.64 o 
   7  12   1       45.52       54.11      4.32 o 
   8  12   1        0.21       -4.61     11.32 o 
  -8  13   1       66.24       63.81     13.39 o 
  -7  13   1       54.59       54.19      3.59 o 
  -6  13   1       19.66       23.60      2.13 o 
  -5  13   1      122.89      126.09      5.57 o 
  -4  13   1     1339.21     1481.25     29.74 o 
  -3  13   1      392.30      408.36      9.04 o 
  -2  13   1     1014.40     1000.79     26.47 o 
  -1  13   1      496.24      529.94     15.41 o 
   0  13   1     5008.34     4898.16     85.83 o 
   1  13   1     6255.56     6136.36     95.31 o 
   2  13   1     2086.28     1977.22     33.93 o 
   3  13   1      554.88      608.32     21.38 o 
   4  13   1      107.57      118.74      6.25 o 
   5  13   1        9.67        8.44      3.29 o 
   6  13   1      116.63      117.63      5.35 o 
   7  13   1        0.47        3.94      7.28 o 
   8  13   1       31.06       24.70     10.85 o 
  -8  14   1      173.76      189.33     29.53 o 
  -7  14   1       50.06       39.16      3.17 o 
  -6  14   1      256.51      281.52      7.27 o 
  -5  14   1        2.71        2.07      2.36 o 
  -4  14   1        8.54        3.18      2.56 o 
  -3  14   1      320.75      375.92     15.32 o 
  -2  14   1     3947.03     4021.83     61.61 o 
  -1  14   1      525.33      470.63      6.76 o 
   0  14   1     1891.40     1812.85     26.99 o 
   1  14   1     1486.88     1505.38     18.11 o 
   2  14   1      479.47      436.37     10.25 o 
   3  14   1       13.60        8.70      2.64 o 
   4  14   1     1769.51     1799.24     29.67 o 
   5  14   1      106.19      128.94      6.43 o 
   6  14   1      165.93      161.65     11.95 o 
   7  14   1       30.50       12.91      8.70 o 
   8  14   1        0.40       -1.72      8.13 o 
  -8  15   1      125.59      185.43     22.75 o 
  -7  15   1        0.04       -0.32      1.96 o 
  -6  15   1      182.96      189.30      6.15 o 
  -5  15   1      581.41      578.45     14.87 o 
  -4  15   1        6.10       11.91      3.17 o 
  -3  15   1     2204.69     2063.20     39.94 o 
  -2  15   1      415.48      496.22     30.20 o 
  -1  15   1      497.13      517.24      8.27 o 
   0  15   1      248.25      246.71      6.03 o 
   1  15   1     3253.47     3372.96     46.03 o 
   2  15   1      816.72      749.11     14.36 o 
   3  15   1     1049.05      916.75     70.57 o 
   4  15   1        9.92        5.59      2.94 o 
   5  15   1        9.07       11.96      3.30 o 
   6  15   1        0.80        3.28      2.54 o 
   7  15   1       31.00       30.00      8.69 o 
   8  15   1       67.63       74.33     14.67 o 
  -8  16   1        0.03       10.30      7.99 o 
  -7  16   1       54.49       58.40     15.82 o 
  -6  16   1       46.95       52.76      4.20 o 
  -5  16   1        1.43        1.98      1.39 o 
  -4  16   1      115.08      113.99      3.87 o 
  -3  16   1        0.33       -1.92      4.28 o 
  -2  16   1      321.12      300.63      5.31 o 
  -1  16   1      863.59      840.33     13.01 o 
   0  16   1      851.15      884.71     13.77 o 
   1  16   1       66.60       77.42      4.09 o 
   2  16   1      510.24      502.65     16.36 o 
   3  16   1        2.30       -3.74      4.95 o 
   4  16   1       62.81       63.12      4.74 o 
   5  16   1        0.07       -1.34      2.64 o 
   6  16   1       38.56       41.25     14.70 o 
   7  16   1        7.58        2.54      6.39 o 
   8  16   1        0.04        6.41      9.19 o 
  -8  17   1        7.98       11.97      8.43 o 
  -7  17   1        2.62        1.64      6.67 o 
  -6  17   1        0.16        4.03      7.14 o 
  -5  17   1      349.73      308.30      9.26 o 
  -4  17   1       78.42       86.73      3.04 o 
  -3  17   1      705.35      657.85      9.81 o 
  -2  17   1       36.29       38.95      4.43 o 
  -1  17   1      360.17      364.79      8.36 o 
   0  17   1        0.47       -1.34      2.27 o 
   1  17   1     1581.01     1399.33     22.37 o 
   2  17   1        9.08       25.19      5.97 o 
   3  17   1      985.60      965.96     28.81 o 
   4  17   1      383.59      384.36      9.98 o 
   5  17   1       83.77       86.06      4.93 o 
   6  17   1       77.37       84.96     18.42 o 
   7  17   1        8.58        5.35      7.16 o 
   8  17   1       79.95       81.34     16.03 o 
  -8  18   1       14.44       15.92      8.94 o 
  -7  18   1        1.34       -7.79      8.46 o 
  -6  18   1        2.38        1.09      5.56 o 
  -5  18   1       81.66       75.21      9.58 o 
  -4  18   1      105.26       90.02      6.47 o 
  -3  18   1       34.09       25.33      2.16 o 
  -2  18   1     1262.02     1298.43     16.00 o 
  -1  18   1      658.61      711.99      9.44 o 
   0  18   1     1812.96     1992.32     33.70 o 
   1  18   1      399.76      455.14      8.23 o 
   2  18   1      131.28      132.78     13.78 o 
   3  18   1      767.98      789.68     25.88 o 
   4  18   1       61.32       52.26      4.25 o 
   5  18   1      147.28      137.58      5.63 o 
   6  18   1        1.39       -0.23      9.67 o 
   7  18   1        0.05       -0.05      6.03 o 
   8  18   1        0.00       -3.29      9.63 o 
  -8  19   1       10.17       12.86      8.91 o 
  -7  19   1       26.40       20.48     14.62 o 
  -6  19   1       24.12       17.93      7.50 o 
  -5  19   1      165.83      135.74     11.85 o 
  -4  19   1      180.36      181.96     22.49 o 
  -3  19   1        5.65        3.27      1.67 o 
  -2  19   1     2445.20     2633.01     40.63 o 
  -1  19   1       18.02       14.22      2.17 o 
   0  19   1     1647.58     1790.32     29.50 o 
   1  19   1      864.48      813.96     14.85 o 
   2  19   1     6685.93     6962.65    127.52 o 
   3  19   1       95.46       86.74      7.75 o 
   4  19   1       66.32       63.63      4.34 o 
   5  19   1        8.01       10.78      2.74 o 
   6  19   1       23.13       21.95     10.11 o 
   7  19   1       22.95       16.06      8.44 o 
   8  19   1       11.27        3.76      9.58 o 
  -8  20   1       16.89       19.03      9.92 o 
  -7  20   1        0.26        6.56     12.69 o 
  -6  20   1       24.42       34.01      8.88 o 
  -5  20   1      101.68      123.26     14.29 o 
  -4  20   1      635.68      607.89     23.29 o 
  -3  20   1       29.67       17.50      2.22 o 
  -2  20   1     1976.85     1933.22     27.27 o 
  -1  20   1     1642.92     1616.85     23.34 o 
   0  20   1     3073.07     2972.46     53.67 o 
   1  20   1     1690.75     1709.44     27.10 o 
   2  20   1        8.23       -2.24      2.24 o 
   3  20   1       34.18       37.81      6.35 o 
   4  20   1       51.31       49.94      4.01 o 
   5  20   1       16.68       10.63      3.36 o 
   6  20   1       21.50       10.11      9.21 o 
   7  20   1        9.55        5.20      7.86 o 
   8  20   1       20.60        1.03     18.10 o 
  -8  21   1      123.64      121.13     16.39 o 
  -7  21   1       51.99       42.84     17.92 o 
  -6  21   1      284.63      276.22     18.43 o 
  -5  21   1      334.00      335.20     22.06 o 
  -4  21   1       20.94       23.75      7.20 o 
  -3  21   1     1399.94     1376.72     19.23 o 
  -2  21   1     1492.94     1577.65     21.63 o 
  -1  21   1     2074.11     2201.02     32.24 o 
   0  21   1      552.47      595.70     12.92 o 
   1  21   1     1020.14     1012.58     19.38 o 
   2  21   1        5.16        3.68      1.84 o 
   3  21   1     1316.06     1294.90     34.18 o 
   4  21   1      532.27      514.79     13.81 o 
   5  21   1      328.45      336.76     10.64 o 
   6  21   1      421.88      431.55     29.49 o 
   7  21   1       36.53       44.28     10.93 o 
  -8  22   1        0.77        3.28     10.02 o 
  -7  22   1        3.03        2.39      8.86 o 
  -6  22   1      133.85      116.39     13.35 o 
  -5  22   1       40.53       37.46      8.48 o 
  -4  22   1      686.36      680.40     26.00 o 
  -3  22   1        0.44       -1.85      1.85 o 
  -2  22   1     1879.38     1903.99     27.96 o 
  -1  22   1       13.80       11.02      2.45 o 
   0  22   1      428.80      371.18      8.63 o 
   1  22   1      957.77      916.69     20.69 o 
   2  22   1      449.55      400.51      6.71 o 
   3  22   1      322.43      316.09     14.77 o 
   4  22   1       98.78       78.60      5.55 o 
   5  22   1      148.59      143.16     34.37 o 
   6  22   1        2.16       -9.21     11.84 o 
   7  22   1        0.46       -6.18      8.07 o 
  -7  23   1        0.40       -0.07      8.89 o 
  -6  23   1       19.27       17.76      8.52 o 
  -5  23   1        4.16        0.16      5.53 o 
  -4  23   1       21.04       16.25      8.98 o 
  -3  23   1       32.60       28.86      2.69 o 
  -2  23   1      541.56      573.89     14.22 o 
  -1  23   1        0.02       -1.94      1.94 o 
   0  23   1      848.09      812.19     13.83 o 
   1  23   1      877.34      873.76     17.31 o 
   2  23   1      610.93      589.53      9.67 o 
   3  23   1       24.79       10.65      6.68 o 
   4  23   1      397.50      391.90      9.48 o 
   5  23   1       65.60        6.52     16.23 o 
   6  23   1        2.13       -4.81      7.31 o 
   7  23   1       62.29       72.87     13.33 o 
  -7  24   1       59.33       60.43     15.07 o 
  -6  24   1      331.14      346.92     26.79 o 
  -5  24   1        1.35        3.42      6.10 o 
  -4  24   1     1479.74     1619.94     59.69 o 
  -3  24   1      978.75      938.34     16.43 o 
  -2  24   1      404.83      378.40      8.19 o 
  -1  24   1     1540.68     1517.16     23.02 o 
   0  24   1      194.35      134.30      9.31 o 
   1  24   1     1044.10     1000.30     17.41 o 
   2  24   1      177.50      172.07      7.41 o 
   3  24   1     1997.45     2020.47     59.48 o 
   4  24   1       81.92       75.01      4.95 o 
   5  24   1       53.33       47.11     28.70 o 
   6  24   1       19.11       15.87      8.70 o 
   7  24   1       23.08       14.33     12.93 o 
  -7  25   1       17.71       12.35     11.07 o 
  -6  25   1        0.30        2.11      8.02 o 
  -5  25   1      147.57      164.54     14.22 o 
  -4  25   1      308.01      274.97     17.48 o 
  -3  25   1      417.54      407.07     11.57 o 
  -2  25   1      128.96      117.85      5.06 o 
  -1  25   1       80.08       78.55      3.91 o 
   0  25   1      814.87      798.76     14.42 o 
   1  25   1        0.45       -1.18      2.58 o 
   2  25   1     1103.48     1128.45     15.24 o 
   3  25   1      232.32      232.65     20.27 o 
   4  25   1       24.19       23.52      3.30 o 
   5  25   1      300.46      309.75     24.58 o 
   6  25   1       24.72       32.27     10.24 o 
   7  25   1       16.80       24.44     10.57 o 
  -7  26   1       78.17       90.33     17.80 o 
  -6  26   1        4.05       12.04      8.52 o 
  -5  26   1       16.65       22.88      8.26 o 
  -4  26   1       28.93       35.88      8.34 o 
  -3  26   1      266.04      253.84      6.39 o 
  -2  26   1       92.48       79.14      4.85 o 
  -1  26   1      348.14      336.25      7.00 o 
   0  26   1       75.09       79.43      4.13 o 
   1  26   1       16.93       19.86      3.76 o 
   2  26   1     1286.62     1246.45     17.50 o 
   3  26   1        1.81       11.44      7.07 o 
   4  26   1      614.66      611.29     26.98 o 
   5  26   1      116.46      138.33     59.00 o 
   6  26   1       54.32       71.99     12.61 o 
   7  26   1       23.91       33.28     14.13 o 
  -7  27   1        2.85        1.86     11.32 o 
  -6  27   1        0.01       -1.03      7.02 o 
  -5  27   1        4.28       -0.25      7.26 o 
  -4  27   1        2.00       -1.24      5.63 o 
  -3  27   1        0.77       -0.71      2.02 o 
  -2  27   1       98.75       76.96      3.88 o 
  -1  27   1      328.07      311.09      7.52 o 
   0  27   1      791.02      773.05     13.48 o 
   1  27   1        0.03       -2.28      3.60 o 
   2  27   1      644.29      666.07     20.22 o 
   3  27   1       44.16       54.69     18.70 o 
   4  27   1      123.89      127.77      5.07 o 
   5  27   1        0.38        6.50     12.51 o 
   6  27   1        0.76        2.77      7.50 o 
   7  27   1       46.41       53.51     16.03 o 
  -7  28   1       23.10       12.94     11.85 o 
  -6  28   1      171.37      207.48     19.09 o 
  -5  28   1        4.45        8.88      8.71 o 
  -4  28   1      203.83      238.88     16.09 o 
  -3  28   1       95.21       94.12      4.17 o 
  -2  28   1      218.62      221.13      5.94 o 
  -1  28   1     1055.96     1061.93     19.18 o 
   0  28   1       39.69       49.34      4.61 o 
   1  28   1      412.85      395.23     10.42 o 
   2  28   1      160.08      158.16      7.67 o 
   3  28   1        3.58        7.52      5.54 o 
   4  28   1       20.62       12.67      2.79 o 
   5  28   1        0.24       -7.79      9.63 o 
   6  28   1        8.28        8.47      8.59 o 
   7  28   1        0.57       12.42     12.56 o 
  -7  29   1        0.21       -5.69     10.48 o 
  -6  29   1       69.01       68.01     13.31 o 
  -5  29   1        1.71        3.77      6.98 o 
  -4  29   1       43.42       34.74     15.03 o 
  -3  29   1        0.00       -0.36      1.00 o 
  -2  29   1      387.45      355.46      7.48 o 
  -1  29   1      122.37      116.36      5.68 o 
   0  29   1      102.11       95.10      4.52 o 
   1  29   1      117.70      121.60      6.38 o 
   2  29   1       18.92       13.76      3.13 o 
   3  29   1        4.30        7.41      5.56 o 
   4  29   1       35.22       20.40      3.65 o 
   5  29   1       20.30       19.39     11.11 o 
   6  29   1       14.60       18.15      9.87 o 
  -6  30   1       61.45       74.98     13.82 o 
  -5  30   1        3.90       10.39      7.82 o 
  -4  30   1       29.84       27.66     14.33 o 
  -3  30   1       17.50       11.96      5.46 o 
  -2  30   1        8.37        7.41      2.19 o 
  -1  30   1      846.25      897.05     15.99 o 
   0  30   1      205.96      202.82      6.07 o 
   1  30   1      501.41      519.61     12.91 o 
   2  30   1      196.97      206.37      8.85 o 
   3  30   1       50.74       56.22      8.26 o 
   4  30   1        0.75        3.68      2.53 o 
   5  30   1       28.34       39.06     13.10 o 
   6  30   1       93.97      105.75     19.69 o 
  -6  31   1       74.23       69.42     13.89 o 
  -5  31   1        4.60       -0.43      6.54 o 
  -4  31   1        0.14       -5.96      8.33 o 
  -3  31   1      104.21      117.78      8.30 o 
  -2  31   1       59.86       66.77      3.36 o 
  -1  31   1      232.62      209.94      5.86 o 
   0  31   1        2.16        0.24      3.67 o 
   1  31   1       72.99       71.60      5.00 o 
   2  31   1       45.16       54.26      3.38 o 
   3  31   1        2.40       -0.45      3.22 o 
   4  31   1       32.65       30.59      3.32 o 
   5  31   1        6.20        4.24     11.17 o 
   6  31   1       84.41       93.61     19.28 o 
  -6  32   1       20.31       27.68     13.75 o 
  -5  32   1        7.50        3.29      8.79 o 
  -4  32   1       36.86       38.06      9.43 o 
  -3  32   1       13.47       13.68      2.28 o 
  -2  32   1      300.75      289.10      6.02 o 
  -1  32   1      264.01      313.79      8.94 o 
   0  32   1      599.26      643.80     17.57 o 
   1  32   1      175.51      194.13      8.10 o 
   2  32   1       79.77       91.99      5.18 o 
   3  32   1      125.36      132.45      7.44 o 
   4  32   1       20.39       20.75      2.70 o 
   5  32   1       23.72       17.93     11.49 o 
   6  32   1       32.57       29.52     14.44 o 
  -6  33   1       17.44       25.02     13.54 o 
  -5  33   1        6.71       -4.06      9.63 o 
  -4  33   1       31.11       47.65     10.13 o 
  -3  33   1       70.57       76.39      3.61 o 
  -2  33   1       33.05       32.00      3.02 o 
  -1  33   1        0.58       -2.37      2.37 o 
   0  33   1       43.21       38.19      5.10 o 
   1  33   1      275.00      258.12      8.47 o 
   2  33   1       25.46       23.51      2.71 o 
   3  33   1      188.34      187.05     14.17 o 
   4  33   1       93.98      111.98     16.48 o 
   5  33   1        0.08       15.34     11.30 o 
   6  33   1       59.65       53.55     16.69 o 
  -6  34   1       42.11       43.44     12.87 o 
  -5  34   1       42.48       58.54     21.06 o 
  -4  34   1       67.59       69.50     11.37 o 
  -3  34   1      165.92      170.10      6.11 o 
  -2  34   1       36.41       41.69      8.39 o 
  -1  34   1      294.03      317.58      7.86 o 
   0  34   1        9.83       -1.96      2.47 o 
   1  34   1      166.50      192.19      6.46 o 
   2  34   1        1.33        8.53      2.14 o 
   3  34   1        0.98        0.71      3.34 o 
   4  34   1      115.09      108.28     16.66 o 
   5  34   1        1.77        6.20     13.50 o 
  -5  35   1       15.73       20.24     17.26 o 
  -4  35   1        0.26       -9.68      9.68 o 
  -3  35   1      176.75      172.86     14.23 o 
  -2  35   1        0.04        3.15      2.81 o 
  -1  35   1        9.85       10.80      3.40 o 
   0  35   1      113.78      120.98      5.10 o 
   1  35   1       17.77       15.91      2.90 o 
   2  35   1      169.31      207.98      6.88 o 
   3  35   1      116.65      110.90      5.47 o 
   4  35   1      107.15      110.15     17.71 o 
   5  35   1        1.87       -4.71      8.56 o 
  -5  36   1       11.35       18.67     10.16 o 
  -4  36   1       35.45       49.31     13.09 o 
  -3  36   1        0.31        1.67      2.89 o 
  -2  36   1      122.98      135.87      8.09 o 
  -1  36   1       54.24       38.93      9.23 o 
   0  36   1      174.37      189.64      7.33 o 
   1  36   1        7.11       11.08      2.48 o 
   2  36   1       92.22       79.84      5.88 o 
   3  36   1        5.08        2.25      3.86 o 
   4  36   1       13.99       -8.79     11.79 o 
   5  36   1       20.78       27.10     11.24 o 
  -5  37   1       62.83       81.89     14.66 o 
  -4  37   1       38.05       35.42     10.35 o 
  -3  37   1      173.39      197.70     10.83 o 
  -2  37   1      127.19      126.80      7.46 o 
  -1  37   1       12.66       11.29      4.07 o 
   0  37   1        5.39        4.05      3.20 o 
   1  37   1       41.56       41.05      9.17 o 
   2  37   1        6.21        5.85      2.77 o 
   3  37   1      185.51      191.65     10.24 o 
   4  37   1       22.07       20.28     11.63 o 
   5  37   1       41.18       41.50     12.75 o 
  -5  38   1        0.21        3.59      8.45 o 
  -4  38   1      178.55      176.66     21.17 o 
  -3  38   1       30.43       23.06      8.34 o 
  -2  38   1      104.48      128.73      6.64 o 
  -1  38   1        2.15        5.45      3.84 o 
   0  38   1       78.08       88.75      9.21 o 
   1  38   1      146.49      160.91      7.30 o 
   2  38   1       22.07       18.67      4.57 o 
   3  38   1      148.53      170.03     15.73 o 
   4  38   1       55.85       35.06     16.03 o 
  -4  39   1        8.00       14.96     11.08 o 
  -3  39   1        8.89        6.05      6.87 o 
  -2  39   1        6.80        5.12      3.32 o 
  -1  39   1      147.65      135.70      6.51 o 
   0  39   1      198.13      215.25      9.62 o 
   1  39   1       20.70       24.09      4.30 o 
   2  39   1      189.66      195.62      7.79 o 
   3  39   1        0.93       -3.53     13.75 o 
   4  39   1       44.25       36.31     11.36 o 
  -4  40   1       53.82       70.97     22.34 o 
  -3  40   1        1.01        8.14      8.75 o 
  -2  40   1      121.88      126.81      8.09 o 
  -1  40   1      143.71      133.99      8.61 o 
   0  40   1       32.38       21.84      4.55 o 
   1  40   1      130.16      149.73     11.03 o 
   2  40   1        6.91        7.21      5.14 o 
   3  40   1       25.16       24.45     15.85 o 
   4  40   1        9.23       -2.82     10.13 o 
  -4  41   1        1.00      -13.44     13.44 o 
  -3  41   1       64.94       70.07     14.16 o 
  -2  41   1       49.40       52.60      5.35 o 
  -1  41   1       11.14       16.20      4.80 o 
   0  41   1       84.87       90.18      6.93 o 
   1  41   1        0.73        1.29      2.87 o 
   2  41   1       50.07       46.31      5.92 o 
   3  41   1       37.18       45.42     13.37 o 
  -3  42   1        4.27       11.89     10.03 o 
  -2  42   1       41.48       40.82      6.02 o 
  -1  42   1        4.47        7.21      4.58 o 
   0  42   1        8.14        4.84      3.64 o 
   1  42   1        1.67       -1.11      2.97 o 
   2  42   1       57.28       53.79      8.85 o 
   3  42   1       23.94       22.36      9.54 o 
  -3  43   1        7.12        3.11      9.02 o 
  -2  43   1       18.86        7.31      8.61 o 
  -1  43   1        0.02       -2.94      3.80 o 
   0  43   1       91.62       94.67      7.64 o 
   1  43   1        2.93       -1.55      3.32 o 
   2  43   1       76.78       69.31     12.74 o 
   3  43   1        0.37      -12.82     12.82 o 
  -2  44   1       29.55       19.09     13.78 o 
  -1  44   1       34.19       22.40      5.07 o 
   0  44   1        0.39        6.01      3.81 o 
   1  44   1       29.14       26.78      5.04 o 
   2  44   1        0.00       -2.23      7.41 o 
  -1  45   1        3.18        0.46      3.34 o 
   0  45   1       11.19       15.82      6.61 o 
   1  45   1        2.38        5.27      4.39 o 
  -9   0   2        7.10       15.60      5.17 o 
  -8   0   2       29.45       22.89      4.49 o 
  -7   0   2       90.97       95.66     12.82 o 
  -6   0   2      917.15      929.50     22.80 o 
  -5   0   2      744.48      721.02     14.31 o 
  -4   0   2       19.48       20.80      4.08 o 
  -3   0   2     2089.60     1923.05     56.98 o 
  -2   0   2     7381.80     7480.74    264.28 o 
  -1   0   2     2328.36     2326.48     79.63 o 
   0   0   2    62340.74    57570.48   4229.47 o 
   1   0   2     4863.16     4842.49    128.23 o 
   2   0   2     1009.67      989.17     18.90 o 
   3   0   2     2065.42     1973.87     34.75 o 
   4   0   2      654.78      633.62     12.74 o 
   5   0   2      466.48      460.43     11.39 o 
   6   0   2       16.15       19.38      4.96 o 
   7   0   2       67.23       71.27      7.12 o 
   8   0   2       14.02       10.76      6.93 o 
  -9   1   2        0.33        3.14      4.86 o 
  -8   1   2        1.19        4.81      2.86 o 
  -7   1   2       18.11       17.53      2.66 o 
  -6   1   2      462.83      494.33     10.85 o 
  -5   1   2       22.00        9.19      2.44 o 
  -4   1   2      510.34      483.06      8.86 o 
  -3   1   2        3.24       -2.27      2.59 o 
  -2   1   2     3576.34     3709.80    297.54 o 
  -1   1   2      310.62      337.93      8.44 o 
   0   1   2     1171.25     1186.08     19.53 o 
   1   1   2     3349.26     3417.79     54.53 o 
   2   1   2      108.39       79.49      2.62 o 
   3   1   2     1919.85     1728.70     22.24 o 
   4   1   2       12.94       16.81      2.58 o 
   5   1   2      549.66      523.14      8.88 o 
   6   1   2        7.80        7.76      3.01 o 
   7   1   2       32.60       32.51      4.10 o 
   8   1   2        8.11        2.92      6.21 o 
  -9   2   2        0.39        2.80      3.57 o 
  -8   2   2      194.64      227.16      8.70 o 
  -7   2   2        9.30        8.59      2.98 o 
  -6   2   2       44.23       52.57      4.72 o 
  -5   2   2        8.26        4.52      2.00 o 
  -4   2   2      453.24      493.11      9.52 o 
  -3   2   2     1398.17     1181.63     23.04 o 
  -2   2   2     8367.14     8243.31    242.72 o 
  -1   2   2     2109.19     2134.53     43.42 o 
   0   2   2     9072.67     8720.09    188.40 o 
   1   2   2        0.74        2.57      2.78 o 
   2   2   2      165.44      160.80      6.57 o 
   3   2   2      190.32      214.94     10.80 o 
   4   2   2      344.88      400.70     11.34 o 
   5   2   2      690.14      652.08     12.05 o 
   6   2   2       19.62       24.54      4.42 o 
   7   2   2       35.27       33.05      3.75 o 
   8   2   2       12.38        9.59      5.64 o 
  -9   3   2       26.22       25.10      5.53 o 
  -8   3   2        1.08        4.11      2.49 o 
  -7   3   2       32.84       33.83      4.18 o 
  -6   3   2      375.60      423.85      8.64 o 
  -5   3   2      336.93      299.20      7.41 o 
  -4   3   2      573.39      597.39     14.68 o 
  -3   3   2        7.25        0.06      6.57 o 
  -2   3   2     2619.08     3193.15    328.59 o 
  -1   3   2      351.27      358.83     13.89 o 
   0   3   2     1266.06     1236.68     21.29 o 
   1   3   2      232.52      244.26     11.27 o 
   2   3   2      795.21      772.33      9.71 o 
   3   3   2     2500.45     2394.91     29.10 o 
   4   3   2     1849.23     1832.20     28.74 o 
   5   3   2      874.24      893.23     15.24 o 
   6   3   2       50.89       58.58      5.14 o 
   7   3   2      156.51      171.63      9.11 o 
   8   3   2        1.54        0.41      3.49 o 
  -9   4   2        4.06       13.55      4.78 o 
  -8   4   2        8.49       13.81      2.99 o 
  -7   4   2      164.93      181.18      8.61 o 
  -6   4   2       94.55       93.76      4.36 o 
  -5   4   2     1188.73     1160.99     21.86 o 
  -4   4   2      493.38      477.41      9.90 o 
  -3   4   2     1916.67     1770.55     63.93 o 
  -2   4   2     5146.55     4837.49    152.37 o 
  -1   4   2      673.20      659.12     19.88 o 
   0   4   2        8.14        9.48      2.53 o 
   1   4   2     8317.90     8062.09    136.77 o 
   2   4   2        3.25        0.29      1.64 o 
   3   4   2     1259.11     1179.15     13.92 o 
   4   4   2      108.54       88.59      4.73 o 
   5   4   2       38.84       29.38      2.91 o 
   6   4   2      146.70      162.29      6.59 o 
   7   4   2       25.94       20.96      4.63 o 
   8   4   2        6.25       10.03      4.20 o 
  -9   5   2       14.58       12.25      4.88 o 
  -8   5   2        4.65        3.63      2.95 o 
  -7   5   2       11.78        7.52      2.86 o 
  -6   5   2      680.02      682.94     11.73 o 
  -5   5   2        8.54       15.65      2.97 o 
  -4   5   2     2930.68     2899.13     54.28 o 
  -3   5   2       20.60       21.09      4.62 o 
  -2   5   2      876.45     1566.98     62.36 o 
  -1   5   2     1323.03     1234.42     27.20 o 
   0   5   2     2297.16     2216.47     31.31 o 
   1   5   2     8265.39     7996.16    141.05 o 
   2   5   2      878.00      854.57     12.23 o 
   3   5   2      206.13      178.83      8.65 o 
   4   5   2      471.46      519.70     10.56 o 
   5   5   2        2.98        2.70      1.96 o 
   6   5   2       10.53        9.81      2.98 o 
   7   5   2        7.59       13.54      3.80 o 
   8   5   2        0.96        0.11      4.20 o 
  -9   6   2        9.10        6.49      3.57 o 
  -8   6   2       20.63       20.47      3.75 o 
  -7   6   2       23.77       22.26      3.30 o 
  -6   6   2      825.69      791.44     15.55 o 
  -5   6   2        3.10        4.55      2.36 o 
  -4   6   2       11.04       18.18      3.46 o 
  -3   6   2        2.59        7.62      3.59 o 
  -2   6   2      625.89      703.06     89.35 o 
  -1   6   2     2466.19     2366.15     41.00 o 
   0   6   2        5.49        3.85      2.36 o 
   1   6   2       12.38       16.62      2.20 o 
   2   6   2     1424.03     1458.61     17.46 o 
   3   6   2      410.78      420.32      6.79 o 
   4   6   2        5.82        2.27      1.56 o 
   5   6   2       39.80       29.78      5.09 o 
   6   6   2       14.71       18.80      2.67 o 
   7   6   2       10.54       12.34      5.03 o 
   8   6   2        0.07        2.36     15.20 o 
  -9   7   2       96.13      107.95     14.87 o 
  -8   7   2        0.66        1.09      3.06 o 
  -7   7   2       20.47       18.13      3.03 o 
  -6   7   2      237.21      244.30      6.65 o 
  -5   7   2      148.41      153.66      4.40 o 
  -4   7   2      859.50      877.54     14.82 o 
  -3   7   2       14.09        6.74      2.80 o 
  -2   7   2        0.56       -0.79      2.30 o 
  -1   7   2      590.35      565.75      8.15 o 
   0   7   2    14952.16    15001.10    331.77 o 
   1   7   2      113.16      100.08      3.86 o 
   2   7   2      782.67      708.48     11.52 o 
   3   7   2      786.66      692.24      8.70 o 
   4   7   2       35.89       32.30      2.98 o 
   5   7   2      348.51      322.78      7.10 o 
   6   7   2       59.85       54.75      5.45 o 
   7   7   2      122.43      146.81      5.85 o 
   8   7   2       10.10       11.21      7.72 o 
  -9   8   2       23.82       28.71     11.16 o 
  -8   8   2        0.62        3.32      3.68 o 
  -7   8   2       86.03       87.01      3.69 o 
  -6   8   2       49.37       45.61      5.58 o 
  -5   8   2       53.31       60.30      3.89 o 
  -4   8   2      358.79      379.36     23.11 o 
  -3   8   2        3.85        5.62      3.48 o 
  -2   8   2       42.17       32.32      4.13 o 
  -1   8   2        0.65       -1.47      2.22 o 
   0   8   2       27.62       92.42     13.78 o 
   1   8   2     1278.47     1311.62     15.80 o 
   2   8   2       36.06       40.34      4.06 o 
   3   8   2        3.35        4.44      1.34 o 
   4   8   2      135.97      122.40      4.13 o 
   5   8   2       14.59       15.88      3.48 o 
   6   8   2       16.00       16.57      3.18 o 
   7   8   2        4.77        3.16      3.74 o 
   8   8   2        3.65        7.69      6.51 o 
  -9   9   2       53.26       48.83     12.78 o 
  -8   9   2       26.07       27.16      4.47 o 
  -7   9   2       95.38       99.28      4.90 o 
  -6   9   2       59.01       58.33      3.97 o 
  -5   9   2       63.89       68.74      4.85 o 
  -4   9   2     1084.66     1004.09     15.20 o 
  -3   9   2        0.85        1.18      2.53 o 
  -2   9   2     2931.18     2866.87     41.86 o 
  -1   9   2     1040.86     1051.71     22.28 o 
   0   9   2     3439.05     3176.44     43.46 o 
   1   9   2      133.34      138.29      3.43 o 
   2   9   2      586.04      576.20      7.62 o 
   3   9   2      366.75      385.54      6.36 o 
   4   9   2      285.65      268.20      5.73 o 
   5   9   2      560.70      582.38     13.43 o 
   6   9   2       27.63       24.18      2.69 o 
   7   9   2      177.11      185.98      7.28 o 
   8   9   2        9.74        1.74      5.90 o 
  -9  10   2        0.66       -6.10     16.65 o 
  -8  10   2       63.38       68.20      7.74 o 
  -7  10   2       39.91       37.81      3.51 o 
  -6  10   2       24.91       20.62      2.72 o 
  -5  10   2        1.18        0.41      1.29 o 
  -4  10   2      148.57      192.76     12.30 o 
  -3  10   2        0.12        0.63      1.12 o 
  -2  10   2        0.62        9.86      2.37 o 
  -1  10   2     3491.81     3715.58     61.85 o 
   0  10   2     1061.20     1145.34     13.61 o 
   1  10   2       87.65      104.75      6.81 o 
   2  10   2      274.70      297.79      7.82 o 
   3  10   2      182.28      204.73      7.23 o 
   4  10   2       35.32       30.63      5.07 o 
   5  10   2        9.32        7.43      2.61 o 
   6  10   2        3.23        4.10      1.85 o 
   7  10   2       21.42       15.99      2.61 o 
   8  10   2        5.08        4.41      6.56 o 
  -8  11   2        3.19        6.29      5.90 o 
  -7  11   2        0.71        2.08      3.45 o 
  -6  11   2      513.85      520.22      8.59 o 
  -5  11   2      107.77      113.05      3.77 o 
  -4  11   2     1444.91     1169.95     22.48 o 
  -3  11   2      542.14      569.11     12.55 o 
  -2  11   2     2185.42     2234.99     31.52 o 
  -1  11   2       42.91       60.79      4.90 o 
   0  11   2       83.04       68.24      4.37 o 
   1  11   2      639.47      720.94     11.10 o 
   2  11   2       68.83       58.08      2.67 o 
   3  11   2     1623.27     1728.68     20.44 o 
   4  11   2      130.88      121.12      6.89 o 
   5  11   2       47.86       46.25      3.68 o 
   6  11   2        0.31        2.56      1.55 o 
   7  11   2        1.86        0.69      2.24 o 
   8  11   2       21.42       18.59     10.55 o 
  -8  12   2        0.03       -2.40      7.76 o 
  -7  12   2       36.75       48.25      5.16 o 
  -6  12   2        7.37        2.52      2.27 o 
  -5  12   2       93.46      101.98      6.26 o 
  -4  12   2        1.17       -0.96      2.25 o 
  -3  12   2     1831.10     1880.46     28.04 o 
  -2  12   2      420.33      362.43     20.47 o 
  -1  12   2     1147.12     1166.33     15.88 o 
   0  12   2      731.03      686.17     21.00 o 
   1  12   2     5993.28     6084.41    110.52 o 
   2  12   2      329.61      361.14      5.90 o 
   3  12   2      732.30      794.08     19.67 o 
   4  12   2      886.66      895.30     13.39 o 
   5  12   2        2.28        2.35      1.83 o 
   6  12   2        3.83        7.26      1.86 o 
   7  12   2      131.31      157.09     13.65 o 
   8  12   2        2.24       -2.87      8.11 o 
  -8  13   2       23.69        6.19     12.25 o 
  -7  13   2       12.35       10.20      3.79 o 
  -6  13   2      169.36      163.33      8.62 o 
  -5  13   2       21.42       27.42      4.38 o 
  -4  13   2       51.16       42.41      2.65 o 
  -3  13   2       42.87       53.34      4.94 o 
  -2  13   2       88.67       87.70      5.82 o 
  -1  13   2        6.19        4.35      2.76 o 
   0  13   2     2159.49     2179.06     40.90 o 
   1  13   2       96.13      165.81     17.21 o 
   2  13   2     6123.17     5967.27    110.77 o 
   3  13   2     1426.99     1341.68     26.91 o 
   4  13   2      373.02      333.58      8.60 o 
   5  13   2     1393.71     1417.68     26.97 o 
   6  13   2        0.02       -0.99      1.16 o 
   7  13   2      226.32      251.27     13.28 o 
   8  13   2        5.82        0.38      8.14 o 
  -8  14   2       22.15       33.30     22.96 o 
  -7  14   2        3.46        3.62      3.28 o 
  -6  14   2      128.82      133.31      4.87 o 
  -5  14   2      166.64      168.36      7.61 o 
  -4  14   2      199.65      176.94      6.95 o 
  -3  14   2      203.12      177.84      8.21 o 
  -2  14   2      336.95      307.35      5.24 o 
  -1  14   2     1831.01     1869.94     29.34 o 
   0  14   2     5227.37     5265.01     85.40 o 
   1  14   2     1470.14     1546.56     29.12 o 
   2  14   2     1848.91     1985.79     30.48 o 
   3  14   2       21.95       19.18      4.98 o 
   4  14   2        0.15       -2.37      3.11 o 
   5  14   2       95.14       73.15      6.36 o 
   6  14   2       22.44       20.83      4.52 o 
   7  14   2        0.72       -3.28      5.22 o 
   8  14   2       14.63        8.75      7.99 o 
  -8  15   2       75.14       72.60     14.56 o 
  -7  15   2        0.65        0.91      2.24 o 
  -6  15   2      120.41      138.63      5.94 o 
  -5  15   2        1.93       -0.37      2.90 o 
  -4  15   2      669.19      678.00     16.67 o 
  -3  15   2       62.48       62.05      4.84 o 
  -2  15   2     1441.28     1434.57     23.00 o 
  -1  15   2      704.47      756.21     13.34 o 
   0  15   2      576.81      650.65     16.19 o 
   1  15   2     2681.74     2692.40     43.05 o 
   2  15   2     2225.11     2334.19     39.38 o 
   3  15   2     1099.30     1033.81     24.29 o 
   4  15   2       17.12       21.25      4.30 o 
   5  15   2      121.73      122.60      6.88 o 
   6  15   2       18.56       16.56      4.36 o 
   7  15   2        0.02        1.88      6.28 o 
   8  15   2       10.39       16.06      8.93 o 
  -8  16   2        0.32       -5.88      7.65 o 
  -7  16   2      239.69      258.49     19.75 o 
  -6  16   2        0.04        1.34      2.61 o 
  -5  16   2      738.27      726.68     14.57 o 
  -4  16   2      887.17      827.35     13.85 o 
  -3  16   2     1172.35     1199.94     29.52 o 
  -2  16   2     2457.16     2325.70     46.11 o 
  -1  16   2     2100.19     2140.96     28.62 o 
   0  16   2      946.48      996.22     14.71 o 
   1  16   2      431.10      409.78      9.92 o 
   2  16   2      362.49      407.25     18.14 o 
   3  16   2      291.79      272.05     13.37 o 
   4  16   2        6.18        3.29      2.49 o 
   5  16   2       33.24       33.36      4.63 o 
   6  16   2       66.56       65.08      5.98 o 
   7  16   2       28.68       26.32      6.58 o 
   8  16   2        0.04       -5.02      7.92 o 
  -8  17   2       19.30       22.31      9.59 o 
  -7  17   2       82.32      101.88     22.67 o 
  -6  17   2       13.84       12.91      2.84 o 
  -5  17   2        0.62        1.22      3.52 o 
  -4  17   2      110.24      139.31     11.66 o 
  -3  17   2      238.08      235.52      9.69 o 
  -2  17   2     1001.32     1068.04     52.79 o 
  -1  17   2      551.21      584.24     12.94 o 
   0  17   2       56.02      101.35     14.25 o 
   1  17   2     1325.74     1402.22     19.50 o 
   2  17   2      425.92      421.83      9.53 o 
   3  17   2      166.34      115.41     19.21 o 
   4  17   2       33.21       30.14      4.35 o 
   5  17   2       45.93       41.94      5.30 o 
   6  17   2        1.50        3.85      3.66 o 
   7  17   2       97.40      123.28     20.18 o 
   8  17   2        0.33      -11.42     11.42 o 
  -8  18   2       90.70       86.44     13.79 o 
  -7  18   2       63.76       60.39     12.19 o 
  -6  18   2      340.07      342.58      7.85 o 
  -5  18   2        4.78        2.19      4.46 o 
  -4  18   2      705.93      712.88     13.71 o 
  -3  18   2     1329.17     1302.35     22.33 o 
  -2  18   2     6731.58     7089.49    174.10 o 
  -1  18   2      243.28      200.74      7.90 o 
   0  18   2     2433.77     2292.50     30.91 o 
   1  18   2      532.19      546.75      8.05 o 
   2  18   2       20.58       28.49      2.71 o 
   3  18   2     1707.40     1692.58     37.13 o 
   4  18   2       10.36       15.10      4.31 o 
   5  18   2      124.38      114.37      5.27 o 
   6  18   2       61.73       73.15      8.39 o 
   7  18   2        7.28        7.48      7.93 o 
   8  18   2        0.19       -2.38      9.33 o 
  -8  19   2        4.46        9.07      8.74 o 
  -7  19   2       78.59       67.97     16.25 o 
  -6  19   2       28.57       27.13      1.91 o 
  -5  19   2      354.68      338.95     12.81 o 
  -4  19   2      261.08      280.08     14.68 o 
  -3  19   2       31.49       39.89      3.33 o 
  -2  19   2       83.24      297.14     17.53 o 
  -1  19   2     1011.23     1093.07     21.90 o 
   0  19   2      217.26      242.54      4.78 o 
   1  19   2     1251.70     1186.41     16.75 o 
   2  19   2       73.26       84.59      2.79 o 
   3  19   2      916.59      901.83     21.81 o 
   4  19   2       18.32        9.93      3.87 o 
   5  19   2       49.27       49.71      3.80 o 
   6  19   2       65.51       57.41      5.97 o 
   7  19   2        3.76        1.63      7.17 o 
  -8  20   2        4.83        0.08      7.21 o 
  -7  20   2       77.15       63.94     16.37 o 
  -6  20   2        6.37        3.87      1.47 o 
  -5  20   2      542.03      519.04     12.58 o 
  -4  20   2      419.42      404.25      9.74 o 
  -3  20   2      557.45      575.71     11.43 o 
  -2  20   2      673.75      647.19      9.92 o 
  -1  20   2      846.57      766.18     15.21 o 
   0  20   2        6.84        1.95      1.77 o 
   1  20   2      610.28      594.31      8.66 o 
   2  20   2       30.56       29.05      2.21 o 
   3  20   2      782.21      761.09     19.32 o 
   4  20   2        0.44       -1.02      2.35 o 
   5  20   2        8.23        5.27      2.45 o 
   6  20   2       10.43        2.02      3.79 o 
   7  20   2       13.24       23.21      9.76 o 
  -8  21   2        2.88       -6.14      8.75 o 
  -7  21   2       28.37        8.84     11.37 o 
  -6  21   2       62.28       53.65      9.71 o 
  -5  21   2        0.12        1.90      3.65 o 
  -4  21   2      474.72      464.26     11.79 o 
  -3  21   2       71.50       78.41      7.33 o 
  -2  21   2      516.63      491.64      9.56 o 
  -1  21   2      517.12      521.10     11.59 o 
   0  21   2       38.40       32.87      2.96 o 
   1  21   2      229.18      202.64      4.94 o 
   2  21   2      702.94      722.85     10.43 o 
   3  21   2        0.49       -0.67      4.86 o 
   4  21   2       85.34      100.65      7.58 o 
   5  21   2       39.12       35.88      5.15 o 
   6  21   2        1.46        2.89      3.47 o 
   7  21   2       24.85       24.08     10.09 o 
  -8  22   2       22.90       26.35     13.66 o 
  -7  22   2       72.10       70.39     17.79 o 
  -6  22   2       34.89       37.76      9.17 o 
  -5  22   2       45.83       56.73      3.91 o 
  -4  22   2      218.07      203.48      6.59 o 
  -3  22   2       71.46       51.62      5.21 o 
  -2  22   2      775.85      777.37     12.19 o 
  -1  22   2      354.17      299.11      6.77 o 
   0  22   2      709.88      706.78     12.96 o 
   1  22   2      132.06      126.76      5.12 o 
   2  22   2        1.67        1.29      1.76 o 
   3  22   2      208.71      186.81     12.48 o 
   4  22   2      155.71      168.58     11.18 o 
   5  22   2      269.13      287.00     11.38 o 
   6  22   2       19.93       20.74      4.20 o 
   7  22   2       71.20       73.59     13.41 o 
  -7  23   2       25.70       35.44     11.76 o 
  -6  23   2       54.19       69.48     10.91 o 
  -5  23   2        0.12       -0.55      1.83 o 
  -4  23   2      309.08      287.53      7.54 o 
  -3  23   2       17.70       15.19      2.70 o 
  -2  23   2        0.30       -1.86      2.37 o 
  -1  23   2      851.86      834.75     17.35 o 
   0  23   2      310.60      305.47      7.85 o 
   1  23   2       14.77       16.80      2.93 o 
   2  23   2      435.92      387.75      7.93 o 
   3  23   2      591.78      615.47     20.22 o 
   4  23   2       10.19       12.03      4.37 o 
   5  23   2      170.23      202.84      9.14 o 
   6  23   2       39.74       49.66     13.24 o 
   7  23   2       19.49       13.95     12.17 o 
  -7  24   2       57.29       62.04     23.01 o 
  -6  24   2       34.33       25.62      8.76 o 
  -5  24   2       61.07       40.06      4.54 o 
  -4  24   2      130.28      130.89      5.08 o 
  -3  24   2      583.67      573.16     16.00 o 
  -2  24   2      701.09      669.15     12.89 o 
  -1  24   2      124.24      127.80      5.62 o 
   0  24   2      301.79      305.04      9.36 o 
   1  24   2      110.80      112.06      7.78 o 
   2  24   2       84.68       71.53      4.68 o 
   3  24   2       26.64       31.25      6.59 o 
   4  24   2      221.38      231.23      7.72 o 
   5  24   2        1.87       -1.05      5.35 o 
   6  24   2        0.22       -2.93      7.00 o 
   7  24   2        1.30        3.37     10.22 o 
  -7  25   2       42.99       46.18     14.29 o 
  -6  25   2       22.07       14.48      9.50 o 
  -5  25   2       42.04       53.35      9.76 o 
  -4  25   2        0.55       -0.07      2.27 o 
  -3  25   2       18.17       18.24      3.74 o 
  -2  25   2       41.05       31.26      3.76 o 
  -1  25   2      112.51      113.65      5.38 o 
   0  25   2       33.10       27.30      4.12 o 
   1  25   2        0.25       -1.61      2.91 o 
   2  25   2      410.67      422.85     12.91 o 
   3  25   2        4.99        7.11      5.20 o 
   4  25   2       23.59       28.63      4.27 o 
   5  25   2      203.44      204.77     21.54 o 
   6  25   2        0.57       -6.76      6.76 o 
   7  25   2       26.13       23.93     13.72 o 
  -7  26   2        5.67        0.36      8.97 o 
  -6  26   2       63.73       62.16     11.04 o 
  -5  26   2       17.36       27.66      8.48 o 
  -4  26   2       92.43      105.92      4.72 o 
  -3  26   2       51.80       62.23      6.13 o 
  -2  26   2       17.41       14.91      2.80 o 
  -1  26   2       76.65      100.09      8.15 o 
   0  26   2        1.45        1.17      2.35 o 
   1  26   2      178.64      177.34      5.83 o 
   2  26   2       11.85       13.83      2.75 o 
   3  26   2       10.58       -1.11      4.75 o 
   4  26   2       13.06       10.34      3.10 o 
   5  26   2        0.16       -1.55      3.04 o 
   6  26   2        5.28        9.98      8.85 o 
   7  26   2        0.06      -12.75     12.75 o 
  -7  27   2        0.92      -10.02     10.02 o 
  -6  27   2      141.53      148.42     16.26 o 
  -5  27   2       26.85       34.79      9.03 o 
  -4  27   2      550.14      597.88     10.45 o 
  -3  27   2       49.43       46.00      4.80 o 
  -2  27   2      527.79      561.79     13.53 o 
  -1  27   2       31.11       31.56      4.42 o 
   0  27   2        0.03       -0.59      2.68 o 
   1  27   2      834.56      898.99     17.96 o 
   2  27   2      675.87      654.95     10.99 o 
   3  27   2     1500.04     1565.26     45.88 o 
   4  27   2        7.87       -0.61      4.83 o 
   5  27   2        0.15       -3.08      3.08 o 
   6  27   2       64.99       69.39     13.49 o 
   7  27   2       10.58       18.71     13.36 o 
  -7  28   2        8.37        4.35     10.30 o 
  -6  28   2        1.00        6.31      6.79 o 
  -5  28   2        7.74       10.94      9.26 o 
  -4  28   2       62.74       69.00      4.75 o 
  -3  28   2       31.51       23.73      2.72 o 
  -2  28   2        0.49       -2.88      2.88 o 
  -1  28   2     1010.28     1018.89     16.77 o 
   0  28   2      222.62      205.64      9.90 o 
   1  28   2      935.96      904.70     18.38 o 
   2  28   2      195.19      142.19      5.64 o 
   3  28   2       24.27       24.27      8.77 o 
   4  28   2       22.02       10.00      4.53 o 
   5  28   2      115.73      102.42      5.91 o 
   6  28   2        0.56       -6.83     11.32 o 
  -7  29   2        0.09        9.63     11.51 o 
  -6  29   2        2.40        5.99      6.86 o 
  -5  29   2       77.15       77.85     14.69 o 
  -4  29   2       23.90       25.08      3.00 o 
  -3  29   2       38.48       37.82      3.74 o 
  -2  29   2      152.40      166.30      7.08 o 
  -1  29   2       16.71       10.13      3.12 o 
   0  29   2      802.54      785.12     15.30 o 
   1  29   2      177.83      148.36      9.35 o 
   2  29   2      854.90      865.05     14.42 o 
   3  29   2      301.09      331.02     16.79 o 
   4  29   2       52.97       62.23     11.94 o 
   5  29   2      463.35      491.70     23.36 o 
   6  29   2        0.12       -8.73     11.29 o 
  -6  30   2      113.25      125.54     13.45 o 
  -5  30   2      108.97      101.38     13.64 o 
  -4  30   2        1.43        2.00      2.28 o 
  -3  30   2      163.92      175.82      5.57 o 
  -2  30   2       35.63       32.63      3.33 o 
  -1  30   2      668.56      704.54     14.27 o 
   0  30   2        7.20       11.70      3.20 o 
   1  30   2      448.54      472.11     12.13 o 
   2  30   2       28.83       18.95      3.18 o 
   3  30   2       45.70       46.70      8.41 o 
   4  30   2       23.91       16.20     11.40 o 
   5  30   2        1.82       -0.46      5.72 o 
   6  30   2       10.89        8.00     11.67 o 
  -6  31   2       70.34       66.15     11.24 o 
  -5  31   2       41.69       50.56      9.41 o 
  -4  31   2      529.76      523.57     34.04 o 
  -3  31   2        0.70       -2.56      2.91 o 
  -2  31   2      191.22      226.41      5.63 o 
  -1  31   2      162.30      140.44      6.00 o 
   0  31   2       33.28       41.51      5.19 o 
   1  31   2      312.13      307.87      9.22 o 
   2  31   2        4.02        6.59      2.76 o 
   3  31   2      163.10      176.57     13.37 o 
   4  31   2        0.04       -3.33      7.51 o 
   5  31   2       47.09       54.08     10.95 o 
   6  31   2        0.34      -10.96     12.35 o 
  -6  32   2        6.74       17.38     10.49 o 
  -5  32   2      161.38      173.26     14.31 o 
  -4  32   2      111.95      108.65      5.42 o 
  -3  32   2      349.10      311.20      8.50 o 
  -2  32   2      305.05      310.79      7.20 o 
  -1  32   2       89.78       84.24      5.13 o 
   0  32   2       27.45       21.89      3.64 o 
   1  32   2      148.83      190.32      6.28 o 
   2  32   2       21.23       22.36      3.45 o 
   3  32   2      193.60      209.44     13.06 o 
   4  32   2       35.57       27.64     10.79 o 
   5  32   2        1.72        4.58     12.20 o 
   6  32   2       19.73       14.59     13.08 o 
  -6  33   2       11.22       10.86     10.07 o 
  -5  33   2       11.53       25.75      9.58 o 
  -4  33   2       26.93       19.07      6.32 o 
  -3  33   2      133.69      145.77     10.70 o 
  -2  33   2       64.47       63.92      3.46 o 
  -1  33   2      243.30      247.29      7.71 o 
   0  33   2      166.68      171.11      6.20 o 
   1  33   2        4.15        5.82      3.41 o 
   2  33   2      118.20      118.31      5.45 o 
   3  33   2      122.56      154.07     11.46 o 
   4  33   2      119.26      110.10     16.99 o 
   5  33   2      112.77      121.71     48.29 o 
  -6  34   2       30.60       34.78     10.08 o 
  -5  34   2        5.39       -4.95      9.29 o 
  -4  34   2        3.75       -7.67      7.67 o 
  -3  34   2      257.86      264.90      8.04 o 
  -2  34   2      235.90      255.30      6.53 o 
  -1  34   2       21.55       27.24      3.50 o 
   0  34   2      155.13      164.19      6.90 o 
   1  34   2      123.28      119.35      6.85 o 
   2  34   2        4.49        5.54      3.00 o 
   3  34   2       91.20       81.48     24.31 o 
   4  34   2        8.00       13.87      8.17 o 
   5  34   2        0.88        2.92      8.51 o 
  -5  35   2       36.19       34.39     14.72 o 
  -4  35   2       18.64       25.21      8.70 o 
  -3  35   2       23.84       24.95      5.07 o 
  -2  35   2        2.03       -1.74      2.22 o 
  -1  35   2       64.47       58.24      4.49 o 
   0  35   2        0.07        0.44      3.49 o 
   1  35   2      388.87      403.80     10.64 o 
   2  35   2       14.20       11.80      3.40 o 
   3  35   2       16.75       30.59     10.07 o 
   4  35   2        5.45        7.53      7.56 o 
   5  35   2        0.37       -9.96      9.96 o 
  -5  36   2      130.30      182.36     15.87 o 
  -4  36   2        0.49        1.65      6.30 o 
  -3  36   2       42.22       49.07      6.00 o 
  -2  36   2       96.27       94.05      4.94 o 
  -1  36   2      356.81      359.65      9.56 o 
   0  36   2      126.87      141.75      5.94 o 
   1  36   2      230.54      210.83      9.74 o 
   2  36   2       10.70       12.16      3.63 o 
   3  36   2        8.44       11.58      7.18 o 
   4  36   2       23.74       34.40      9.92 o 
   5  36   2        0.05       -3.43      8.79 o 
  -5  37   2        0.23       -7.67      7.67 o 
  -4  37   2       16.33       16.03      7.28 o 
  -3  37   2        1.67        0.59      2.94 o 
  -2  37   2        6.18       -0.39      2.84 o 
  -1  37   2        2.93        1.77      3.19 o 
   0  37   2       34.55       38.10      4.08 o 
   1  37   2       21.97       23.61      4.14 o 
   2  37   2       20.08       13.88      3.87 o 
   3  37   2       13.48       11.32      3.73 o 
   4  37   2       13.05        9.51      6.99 o 
   5  37   2       32.15       28.23     16.55 o 
  -5  38   2       55.39       59.49     11.30 o 
  -4  38   2        2.58       -0.77      5.65 o 
  -3  38   2       13.95        8.85      4.94 o 
  -2  38   2       75.77       72.34      5.45 o 
  -1  38   2       37.29       35.51      4.56 o 
   0  38   2      287.78      303.95      8.90 o 
   1  38   2       10.29        5.75      3.12 o 
   2  38   2       43.58       38.06      3.81 o 
   3  38   2       36.00       40.52      7.14 o 
   4  38   2       15.83       10.12      8.78 o 
  -4  39   2       30.94       31.24      9.74 o 
  -3  39   2       54.83       52.54      8.49 o 
  -2  39   2        0.75        5.25      3.00 o 
  -1  39   2        0.41       -2.53      2.90 o 
   0  39   2       55.88       49.49      5.48 o 
   1  39   2        0.56        3.01      2.90 o 
   2  39   2        2.97        3.04      4.75 o 
   3  39   2       54.28       36.66     10.89 o 
   4  39   2        5.23        6.56     13.81 o 
  -4  40   2        0.02        7.59      9.70 o 
  -3  40   2       22.50       18.15      7.93 o 
  -2  40   2        1.04        5.67      3.38 o 
  -1  40   2       68.97       78.06      5.11 o 
   0  40   2        9.46        8.98      3.15 o 
   1  40   2       11.95        9.27      3.25 o 
   2  40   2        1.22       -0.86      4.47 o 
   3  40   2       12.43        8.07      8.31 o 
   4  40   2       21.28       14.48     13.86 o 
  -4  41   2        6.41        9.82      9.03 o 
  -3  41   2        0.78        2.30      6.33 o 
  -2  41   2       10.24        1.63      3.24 o 
  -1  41   2       45.95       47.94      4.56 o 
   0  41   2       18.81       18.43      3.53 o 
   1  41   2       13.04       10.81      2.88 o 
   2  41   2       59.06       67.42      6.01 o 
   3  41   2       45.64       42.55     16.66 o 
  -3  42   2       40.71       49.00      8.85 o 
  -2  42   2       71.67       84.56      9.12 o 
  -1  42   2        0.63       -0.09      2.90 o 
   0  42   2        7.68        6.32      3.44 o 
   1  42   2        0.41        1.92      2.52 o 
   2  42   2        0.29       -1.56      4.84 o 
   3  42   2        7.65        7.23      8.31 o 
  -3  43   2       11.64       18.67     11.17 o 
  -2  43   2       55.77       54.01      7.47 o 
  -1  43   2       18.01       13.87      3.69 o 
   0  43   2       10.66       10.90      3.63 o 
   1  43   2      147.23      169.09      9.42 o 
   2  43   2        7.89        4.64      5.20 o 
  -2  44   2        0.79        3.20      5.63 o 
  -1  44   2      184.45      190.65      9.01 o 
   0  44   2        0.43       -3.81      3.81 o 
   1  44   2       94.61       96.77      9.08 o 
   2  44   2        4.91       10.96     10.65 o 
  -1  45   2        0.33       -6.49      6.49 o 
   0  45   2      190.16      213.21      9.77 o 
  -9   1   3        0.95        4.99      5.97 o 
  -8   1   3       20.41       18.88      4.31 o 
  -7   1   3       51.22       58.60      4.88 o 
  -6   1   3      250.76      238.50      6.88 o 
  -5   1   3     1478.72     1457.30     34.21 o 
  -4   1   3       29.34       26.95      6.43 o 
  -3   1   3      210.31      183.50      9.04 o 
  -2   1   3      297.58      300.87      9.31 o 
  -1   1   3       13.19        0.66      3.84 o 
   0   1   3       92.76      111.14      6.30 o 
   1   1   3    10103.21     9852.87    231.18 o 
   2   1   3       39.91       42.23      3.18 o 
   3   1   3      664.99      650.49     10.43 o 
   4   1   3      971.40      931.78     16.41 o 
   5   1   3      193.69      188.67      6.85 o 
   6   1   3       16.27       14.36      3.46 o 
   7   1   3       21.21       19.93      4.88 o 
   8   1   3        4.86        7.57      4.14 o 
  -9   2   3       40.18       31.58      5.31 o 
  -8   2   3        5.32        8.61      3.28 o 
  -7   2   3      243.00      249.57      8.14 o 
  -6   2   3      120.03      121.41      6.56 o 
  -5   2   3      440.47      437.21     40.31 o 
  -4   2   3      108.65       99.02      5.63 o 
  -3   2   3        0.82        2.61      2.96 o 
  -2   2   3      144.12      130.79      6.89 o 
  -1   2   3     1598.66     1468.34     28.99 o 
   0   2   3     2335.40     2293.40     37.31 o 
   1   2   3      222.01      270.56     14.09 o 
   2   2   3       14.00       16.16      3.03 o 
   3   2   3      672.46      666.15     11.18 o 
   4   2   3       12.33        6.43      3.04 o 
   5   2   3      194.02      198.85      7.44 o 
   6   2   3        0.05        2.21      2.25 o 
   7   2   3        3.84        7.41      3.75 o 
   8   2   3        0.24       -3.34      4.42 o 
  -9   3   3       10.27       20.35     10.00 o 
  -8   3   3       77.15       90.89      7.53 o 
  -7   3   3      112.07      116.86      5.42 o 
  -6   3   3        9.51        6.15      3.18 o 
  -5   3   3     3925.97     3962.63     87.78 o 
  -4   3   3        0.86        2.99      3.28 o 
  -3   3   3      884.89      836.01     21.52 o 
  -2   3   3      614.68      585.80     23.36 o 
  -1   3   3      214.03      239.52      7.51 o 
   0   3   3      174.53      269.18     28.59 o 
   1   3   3       98.40      115.11     11.94 o 
   2   3   3        7.09       -1.70      1.75 o 
   3   3   3       64.30       89.17     16.58 o 
   4   3   3      470.69      488.11      9.05 o 
   5   3   3      133.36      146.26      5.78 o 
   6   3   3       41.18       38.61      3.06 o 
   7   3   3       48.58       38.27      5.75 o 
   8   3   3        7.74        7.41      3.80 o 
  -9   4   3        6.55       14.40      4.67 o 
  -8   4   3       29.89       25.65      4.68 o 
  -7   4   3       64.24       74.53      5.38 o 
  -6   4   3       36.63       38.44      3.64 o 
  -5   4   3       76.02       76.44      8.63 o 
  -4   4   3        4.83        8.22      4.18 o 
  -3   4   3       63.08      124.57     25.18 o 
  -2   4   3      634.24      675.00     49.45 o 
  -1   4   3     5707.35     6269.53    417.87 o 
   0   4   3        3.82       -2.29      3.01 o 
   1   4   3      950.43     1090.79     55.13 o 
   2   4   3        1.58       -1.80      1.80 o 
   3   4   3     2472.96     2506.94     33.23 o 
   4   4   3       42.72       34.04      3.79 o 
   5   4   3      718.31      736.93     12.09 o 
   6   4   3        1.75        0.86      2.21 o 
   7   4   3        1.72        3.97      3.43 o 
   8   4   3        8.71        7.09      5.01 o 
  -9   5   3        9.88        9.20      5.02 o 
  -8   5   3        5.87        2.74      2.75 o 
  -7   5   3      364.19      389.53     10.31 o 
  -6   5   3        4.02        5.10      2.95 o 
  -5   5   3      109.85      117.70      9.36 o 
  -4   5   3      148.04      148.94      9.01 o 
  -3   5   3     2483.43     2696.49     73.39 o 
  -2   5   3        7.51       -1.76      2.84 o 
  -1   5   3    15636.97    15510.65    447.84 o 
   0   5   3      576.13      577.17     39.92 o 
   1   5   3     5839.34     6634.51    204.84 o 
   2   5   3      575.97      601.03     10.98 o 
   3   5   3      847.64      788.43     15.08 o 
   4   5   3      190.91      167.40      5.59 o 
   5   5   3      177.07      159.73      5.35 o 
   6   5   3      255.62      263.83      6.12 o 
   7   5   3        6.68       -0.48      2.62 o 
   8   5   3        9.56        7.57      5.43 o 
  -9   6   3       73.23       69.30      9.73 o 
  -8   6   3       33.54       28.51      4.70 o 
  -7   6   3       57.99       72.87      7.09 o 
  -6   6   3        0.46       -2.87      2.87 o 
  -5   6   3      112.22      125.85     25.81 o 
  -4   6   3        0.04        3.08      2.92 o 
  -3   6   3      287.73      772.11     81.39 o 
  -2   6   3      693.53      635.49     15.93 o 
  -1   6   3     8591.64     8704.42    218.64 o 
   0   6   3     2567.29     2514.85     36.11 o 
   1   6   3    12574.62    13261.17    328.67 o 
   2   6   3      129.05      109.58      4.59 o 
   3   6   3      229.14      233.33      8.42 o 
   4   6   3       73.31       76.91      4.63 o 
   5   6   3        7.76        1.57      2.27 o 
   6   6   3        6.80        2.59      2.97 o 
   7   6   3      119.32      117.54      7.06 o 
   8   6   3        5.85        7.33      4.81 o 
  -9   7   3        9.51        2.43      4.92 o 
  -8   7   3        2.55        4.72      3.52 o 
  -7   7   3      281.89      285.09      8.64 o 
  -6   7   3      151.33      169.25      9.15 o 
  -5   7   3       14.50       12.44      3.87 o 
  -4   7   3      115.38      103.93      6.57 o 
  -3   7   3     2881.89     2922.76    101.58 o 
  -2   7   3      343.43      330.22     18.17 o 
  -1   7   3     3203.84     3421.26     90.99 o 
   0   7   3      959.18     1006.47     31.43 o 
   1   7   3      575.12      644.42     26.11 o 
   2   7   3       58.95       50.57      3.50 o 
   3   7   3        0.29        3.01      1.91 o 
   4   7   3       43.96       38.68      3.30 o 
   5   7   3        2.39       -0.01      2.59 o 
   6   7   3       36.98       40.89      3.90 o 
   7   7   3       24.92       25.23      3.61 o 
   8   7   3        0.32       -0.57      4.65 o 
  -9   8   3       20.12       21.49     13.44 o 
  -8   8   3       59.29       66.47      8.18 o 
  -7   8   3       10.93       13.79      2.67 o 
  -6   8   3       97.26      103.33      5.16 o 
  -5   8   3     2761.15     2778.81     61.11 o 
  -4   8   3      121.70      104.31      9.30 o 
  -3   8   3     8068.43     7770.22    198.57 o 
  -2   8   3       28.50       14.67      3.28 o 
  -1   8   3     3421.45     3241.09    121.80 o 
   0   8   3       42.66       57.72     11.59 o 
   1   8   3     1101.04     1290.34     61.32 o 
   2   8   3     1211.88     1185.49     16.78 o 
   3   8   3      890.55      854.99     11.55 o 
   4   8   3      375.76      382.21      7.54 o 
   5   8   3      338.25      369.01     16.39 o 
   6   8   3        0.02        2.71      2.71 o 
   7   8   3       22.04       27.87      3.95 o 
   8   8   3       83.85       81.94     11.53 o 
  -8   9   3       16.62       12.81      3.99 o 
  -7   9   3       57.73       59.51      4.77 o 
  -6   9   3        0.51       -2.50      2.50 o 
  -5   9   3      987.29      954.17     19.30 o 
  -4   9   3      371.34      345.91      9.59 o 
  -3   9   3       75.87      251.90     79.22 o 
  -2   9   3      532.54      539.40     16.65 o 
  -1   9   3     2869.59     2785.68     56.57 o 
   0   9   3      725.98      666.32     11.49 o 
   1   9   3     2282.98     2256.37     32.40 o 
   2   9   3      711.57      723.91     36.10 o 
   3   9   3      562.98      579.49     16.48 o 
   4   9   3        2.49        0.48      1.87 o 
   5   9   3        6.72        6.92      2.10 o 
   6   9   3      252.31      251.33      7.77 o 
   7   9   3        2.37       -2.20      3.50 o 
   8   9   3       37.95       36.73      9.34 o 
  -8  10   3        1.48       -3.77      4.46 o 
  -7  10   3      166.03      168.12      6.28 o 
  -6  10   3       63.87       69.80      4.27 o 
  -5  10   3      329.10      359.28     15.32 o 
  -4  10   3      265.72      297.38     15.35 o 
  -3  10   3     3796.59     3972.16    100.00 o 
  -2  10   3       25.43       14.97     11.17 o 
  -1  10   3        0.92        0.25      2.47 o 
   0  10   3       87.41       80.28      4.22 o 
   1  10   3       11.33        8.43      4.59 o 
   2  10   3     2437.69     2384.18     31.96 o 
   3  10   3       38.15       45.32      3.84 o 
   4  10   3      414.55      411.58     17.31 o 
   5  10   3       97.72      105.37      4.65 o 
   6  10   3       18.37       15.11      3.31 o 
   7  10   3       55.14       45.07      5.11 o 
   8  10   3        0.05       -0.97      5.17 o 
  -8  11   3       28.33       28.49      5.55 o 
  -7  11   3        3.95        4.50      2.47 o 
  -6  11   3       40.00       46.52      3.18 o 
  -5  11   3      178.07      165.41      9.04 o 
  -4  11   3       13.10        7.39      4.51 o 
  -3  11   3      137.09      303.52     67.89 o 
  -2  11   3      328.83      293.13      8.14 o 
  -1  11   3       45.46       20.30      3.26 o 
   0  11   3      348.09      364.83      7.92 o 
   1  11   3     2973.72     3030.70     42.64 o 
   2  11   3      200.40      217.18     11.67 o 
   3  11   3     1583.93     1602.25     22.19 o 
   4  11   3     1117.68     1098.79     16.81 o 
   5  11   3      569.26      575.80      8.36 o 
   6  11   3       83.23       87.46      7.15 o 
   7  11   3       22.34       16.31      4.07 o 
   8  11   3        0.14       -2.24      8.77 o 
  -8  12   3       21.11       22.82      4.66 o 
  -7  12   3        7.29        5.20      1.47 o 
  -6  12   3      113.18      102.10      5.61 o 
  -5  12   3      105.29      112.34      3.74 o 
  -4  12   3        1.36       -0.06      1.20 o 
  -3  12   3     2649.56     2503.44     40.90 o 
  -2  12   3       25.31       29.28      2.28 o 
  -1  12   3      825.17      760.33     14.58 o 
   0  12   3      262.74      263.52      5.72 o 
   1  12   3       77.62      127.03      9.60 o 
   2  12   3     4152.37     4156.45     66.50 o 
   3  12   3      168.40      178.63     12.09 o 
   4  12   3      528.42      511.76     13.20 o 
   5  12   3      339.08      352.88     11.18 o 
   6  12   3       39.84       28.61      4.05 o 
   7  12   3      139.98      171.25      8.80 o 
   8  12   3       14.73       18.22      7.80 o 
  -8  13   3      134.58      174.23     26.84 o 
  -7  13   3      204.41      200.11      8.67 o 
  -6  13   3       53.23       51.55      6.63 o 
  -5  13   3      694.72      723.96     15.75 o 
  -4  13   3       72.12       76.83      5.78 o 
  -3  13   3      159.84      155.93     12.69 o 
  -2  13   3        0.84       -0.36      2.06 o 
  -1  13   3      447.80      573.26     20.26 o 
   0  13   3       67.18       79.10      3.38 o 
   1  13   3      653.74      671.08     11.12 o 
   2  13   3      477.00      481.20     22.49 o 
   3  13   3      627.54      592.66      8.33 o 
   4  13   3      177.53      210.79      9.18 o 
   5  13   3       36.84       36.12      3.44 o 
   6  13   3       63.44       66.15      4.97 o 
   7  13   3       19.07       24.00      4.97 o 
   8  13   3        5.93        6.50      4.93 o 
  -8  14   3       58.83       70.34     21.16 o 
  -7  14   3      133.68      136.14     12.47 o 
  -6  14   3      236.16      249.73      8.86 o 
  -5  14   3       59.63       76.73      6.89 o 
  -4  14   3       30.18       28.94      3.98 o 
  -3  14   3      673.26      726.90     11.39 o 
  -2  14   3       41.47       49.29      3.50 o 
  -1  14   3     1161.12     1141.26     19.75 o 
   0  14   3      165.76      221.80     11.78 o 
   1  14   3      490.52      535.32     11.95 o 
   2  14   3      322.60      333.79     11.34 o 
   3  14   3      236.98      246.53      5.39 o 
   4  14   3      348.78      342.12     12.60 o 
   5  14   3       24.60       20.45      2.76 o 
   6  14   3        3.56        4.79      4.34 o 
   7  14   3        3.88        1.57      3.42 o 
   8  14   3        4.34        6.93      9.75 o 
  -8  15   3       25.37       33.80     12.38 o 
  -7  15   3      172.48      191.45      7.22 o 
  -6  15   3       51.76       51.06      5.01 o 
  -5  15   3      117.85      125.77      5.56 o 
  -4  15   3        4.35        2.05      2.75 o 
  -3  15   3        5.62       11.25      3.51 o 
  -2  15   3      698.24      652.31     10.95 o 
  -1  15   3     1443.34     1386.18     22.33 o 
   0  15   3      535.15      487.52     10.05 o 
   1  15   3      474.30      401.71      7.54 o 
   2  15   3      464.02      447.11     10.87 o 
   3  15   3       55.91       51.66      3.18 o 
   4  15   3      168.38      158.15      6.74 o 
   5  15   3       39.96       40.35      4.38 o 
   6  15   3       44.64       47.01      5.71 o 
   7  15   3       15.15       23.96      6.43 o 
   8  15   3       16.34        8.07     12.51 o 
  -8  16   3       24.48       22.31     11.78 o 
  -7  16   3        4.10        0.03      2.48 o 
  -6  16   3        0.05        1.84      3.92 o 
  -5  16   3       69.15       65.35      5.25 o 
  -4  16   3      583.12      555.35     17.93 o 
  -3  16   3      466.32      385.42     11.97 o 
  -2  16   3      223.63      247.00      7.12 o 
  -1  16   3      568.42      525.69     17.35 o 
   0  16   3       96.71       90.68     11.72 o 
   1  16   3      304.17      339.11      7.72 o 
   2  16   3      208.88      213.16     14.13 o 
   3  16   3       80.45       92.14      9.35 o 
   4  16   3        1.95        8.99      3.58 o 
   5  16   3       37.06       30.07      4.07 o 
   6  16   3       10.22       10.83      4.43 o 
   7  16   3       45.77       39.47      7.72 o 
  -8  17   3        1.97       -1.96      7.65 o 
  -7  17   3        0.05        2.63      3.07 o 
  -6  17   3        9.40       10.76      4.60 o 
  -5  17   3       22.08       15.63      3.82 o 
  -4  17   3      211.80      223.64     16.02 o 
  -3  17   3      333.47      336.95      9.29 o 
  -2  17   3        0.17        4.37      1.85 o 
  -1  17   3      146.38      142.81      9.15 o 
   0  17   3     1610.40     1681.09     27.62 o 
   1  17   3      774.38      709.22     13.04 o 
   2  17   3      473.20      502.40     11.83 o 
   3  17   3      932.14      982.59     16.20 o 
   4  17   3      166.62      163.66      7.12 o 
   5  17   3       33.42       32.78      5.82 o 
   6  17   3      174.50      187.82      9.36 o 
   7  17   3       18.06       18.26      6.75 o 
  -8  18   3       50.79       42.79     11.51 o 
  -7  18   3       52.97       49.41      5.07 o 
  -6  18   3        2.04        5.90      4.34 o 
  -5  18   3        9.52       11.64      3.08 o 
  -4  18   3      247.99      248.51      9.87 o 
  -3  18   3        5.94        1.01      3.50 o 
  -2  18   3      273.68      238.38      7.24 o 
  -1  18   3      515.62      566.16      9.48 o 
   0  18   3      131.59      153.05      5.63 o 
   1  18   3      316.39      346.29      8.46 o 
   2  18   3       15.96       25.85      7.26 o 
   3  18   3       76.29       72.35      4.08 o 
   4  18   3       56.04       44.24      5.20 o 
   5  18   3      112.09      112.46     10.68 o 
   6  18   3        2.86        1.22      3.78 o 
   7  18   3       52.71       59.79      8.27 o 
  -8  19   3        7.86       27.87     10.82 o 
  -7  19   3      282.71      258.65     18.50 o 
  -6  19   3        8.03       13.15      4.72 o 
  -5  19   3      823.96      805.09     14.32 o 
  -4  19   3        1.33        3.04      2.38 o 
  -3  19   3     1447.81     1493.46     27.67 o 
  -2  19   3      148.79      157.56      6.82 o 
  -1  19   3        1.45       -1.87      1.87 o 
   0  19   3      407.89      427.23      9.04 o 
   1  19   3      104.49      103.99      6.92 o 
   2  19   3       11.58        4.42      3.35 o 
   3  19   3       27.93       21.16      3.13 o 
   4  19   3       42.42       39.05      5.06 o 
   5  19   3      191.05      190.36      9.39 o 
   6  19   3       45.81       45.77      6.45 o 
   7  19   3       16.54       15.10      8.17 o 
  -8  20   3        0.23        4.72      8.46 o 
  -7  20   3       72.80       55.31     16.17 o 
  -6  20   3        1.05       -2.30      3.80 o 
  -5  20   3      162.00      150.90      4.94 o 
  -4  20   3      380.30      382.42      8.64 o 
  -3  20   3        0.40       -0.74      2.68 o 
  -2  20   3      433.52      462.52      9.37 o 
  -1  20   3      376.49      413.05      9.83 o 
   0  20   3       30.75       28.25      3.12 o 
   1  20   3      242.76      254.60     15.92 o 
   2  20   3        1.01        1.44      1.48 o 
   3  20   3      467.86      477.70     16.86 o 
   4  20   3       12.36        8.63      3.44 o 
   5  20   3       45.54       41.18      5.49 o 
   6  20   3       22.19       21.58      4.28 o 
   7  20   3        4.89        8.93      7.86 o 
  -8  21   3       20.25       27.29     18.46 o 
  -7  21   3      199.45      144.71     55.76 o 
  -6  21   3       31.48       36.19      5.07 o 
  -5  21   3       27.38       25.09      3.22 o 
  -4  21   3        9.60        7.49      4.14 o 
  -3  21   3      311.91      282.50     10.59 o 
  -2  21   3       10.80        7.66      3.33 o 
  -1  21   3     2092.08     1896.40     27.25 o 
   0  21   3        0.86       -0.93      2.08 o 
   1  21   3     2341.52     2240.32     32.30 o 
   2  21   3      103.27      111.32      3.67 o 
   3  21   3     1068.97      995.45     27.46 o 
   4  21   3        1.55        4.53      3.75 o 
   5  21   3        0.53       -1.67      2.72 o 
   6  21   3      123.93      114.61     11.15 o 
   7  21   3        0.07       -0.56      6.44 o 
  -7  22   3      146.27      164.80     18.53 o 
  -6  22   3       33.11       41.23      5.28 o 
  -5  22   3      681.09      686.38     14.85 o 
  -4  22   3      437.94      446.46     13.80 o 
  -3  22   3       22.27       20.34      4.18 o 
  -2  22   3       90.49       93.20      5.60 o 
  -1  22   3     1008.01     1023.01     16.49 o 
   0  22   3        5.93        8.89      2.42 o 
   1  22   3     1209.43     1204.68     19.01 o 
   2  22   3        0.06       -0.70      1.99 o 
   3  22   3      185.02      171.16     13.93 o 
   4  22   3        0.02        0.17      3.37 o 
   5  22   3       70.08       71.83      6.79 o 
   6  22   3       15.29       12.16      3.86 o 
   7  22   3        4.80       14.29      8.93 o 
  -7  23   3        6.07       10.60     10.49 o 
  -6  23   3       10.23       -0.09      3.47 o 
  -5  23   3       94.36      100.76      6.35 o 
  -4  23   3       29.53       25.15      3.42 o 
  -3  23   3     2276.65     2369.97     64.31 o 
  -2  23   3      102.64      105.44      6.13 o 
  -1  23   3     2046.29     2029.05     30.33 o 
   0  23   3       42.03       45.80      4.82 o 
   1  23   3      175.17      153.16      7.00 o 
   2  23   3       10.66       14.64      2.81 o 
   3  23   3       54.02       52.58      8.13 o 
   4  23   3        3.06        0.19      2.85 o 
   5  23   3        8.22        6.30      4.37 o 
   6  23   3       13.49       12.28      3.81 o 
   7  23   3        0.75        4.00      7.83 o 
  -7  24   3       12.53        4.79     14.69 o 
  -6  24   3       21.57       16.43      8.01 o 
  -5  24   3      220.32      215.16      8.10 o 
  -4  24   3       14.30       21.47      4.08 o 
  -3  24   3     3035.42     2987.42     65.00 o 
  -2  24   3       90.83       97.56      5.63 o 
  -1  24   3     1582.77     1592.75     25.99 o 
   0  24   3      125.92      156.55      4.82 o 
   1  24   3      161.30      146.13      7.16 o 
   2  24   3      297.52      325.93      8.00 o 
   3  24   3      549.82      555.69     20.93 o 
   4  24   3        0.03       -0.17      2.74 o 
   5  24   3       93.84      100.37      5.94 o 
   6  24   3       44.60       35.24      4.81 o 
   7  24   3       13.07       25.87     14.27 o 
  -7  25   3       12.50       -1.82      9.72 o 
  -6  25   3       13.90       15.80      9.99 o 
  -5  25   3       78.69       71.25      4.86 o 
  -4  25   3       60.74       49.93      6.08 o 
  -3  25   3      124.22      117.34      5.98 o 
  -2  25   3        9.39        9.41      4.64 o 
  -1  25   3     2063.67     2004.73     34.98 o 
   0  25   3        0.26       -1.31      2.28 o 
   1  25   3     2054.40     2039.07     30.46 o 
   2  25   3        2.12        1.52      2.41 o 
   3  25   3      405.81      364.59     17.24 o 
   4  25   3      222.16      225.16     13.58 o 
   5  25   3       20.16       14.15      5.04 o 
   6  25   3       64.80       63.73     11.81 o 
   7  25   3       10.60       12.51     15.41 o 
  -7  26   3       64.52       65.85     12.93 o 
  -6  26   3       26.36       41.90     13.97 o 
  -5  26   3        7.82       14.74      3.47 o 
  -4  26   3      175.71      203.55      8.91 o 
  -3  26   3      164.01      160.05      8.61 o 
  -2  26   3        3.85        4.55      3.07 o 
  -1  26   3       93.62      100.53      4.67 o 
   0  26   3        1.90       -1.58      2.50 o 
   1  26   3        8.70       -0.79      3.21 o 
   2  26   3      333.09      359.30      9.72 o 
   3  26   3      246.33      226.98     25.16 o 
   4  26   3       31.57       16.10      7.52 o 
   5  26   3      161.38      179.53     10.15 o 
   6  26   3        0.92       -0.86      8.33 o 
  -6  27   3        0.18        4.56      6.56 o 
  -5  27   3       67.66       70.20      5.46 o 
  -4  27   3        3.75        5.86      2.50 o 
  -3  27   3      198.34      181.81      9.29 o 
  -2  27   3      166.15      181.19      8.71 o 
  -1  27   3       19.71       20.11      3.41 o 
   0  27   3        0.09        1.08      2.42 o 
   1  27   3      816.03      828.24     14.57 o 
   2  27   3      716.42      722.59     16.69 o 
   3  27   3      609.74      563.20     24.08 o 
   4  27   3        4.37        5.17     10.53 o 
   5  27   3       29.48       27.98      5.77 o 
   6  27   3        0.19        3.74      8.52 o 
  -6  28   3       60.16       74.13     10.88 o 
  -5  28   3       11.91       16.37      2.87 o 
  -4  28   3      104.98      118.92      8.43 o 
  -3  28   3      410.57      420.44     15.03 o 
  -2  28   3       55.02       50.46      4.53 o 
  -1  28   3      840.99      883.59     18.57 o 
   0  28   3      471.85      481.20     11.41 o 
   1  28   3       88.72       84.67      4.75 o 
   2  28   3      786.82      820.57     16.34 o 
   3  28   3       19.82       22.62      9.24 o 
   4  28   3       24.25       34.28      8.67 o 
   5  28   3      136.81      139.63      9.86 o 
   6  28   3        2.14       13.48     10.65 o 
  -7  29   3       26.82       20.68     26.47 o 
  -6  29   3       21.80       17.86      8.07 o 
  -5  29   3       20.93       18.43     11.30 o 
  -4  29   3        0.53       -2.82      2.82 o 
  -3  29   3      397.99      403.59     11.11 o 
  -2  29   3       13.90       16.74      3.96 o 
  -1  29   3        0.03       -2.70      2.70 o 
   0  29   3       11.02       12.63      3.39 o 
   1  29   3        0.32        1.56      2.12 o 
   2  29   3      222.67      216.95      8.92 o 
   3  29   3       17.46        8.89      7.69 o 
   4  29   3        2.44        5.20      7.56 o 
   5  29   3       23.00       16.32      5.49 o 
   6  29   3        0.21        1.19      8.98 o 
  -6  30   3       32.71       43.81      9.87 o 
  -5  30   3       16.64        7.26      9.11 o 
  -4  30   3        3.29        6.63      2.46 o 
  -3  30   3      226.15      210.14      9.40 o 
  -2  30   3      180.16      172.04      6.70 o 
  -1  30   3      322.29      341.87      8.73 o 
   0  30   3      133.65      138.65      9.37 o 
   1  30   3       21.12       19.90      3.43 o 
   2  30   3       59.53       48.05      4.27 o 
   3  30   3       48.71       35.72      8.50 o 
   4  30   3        7.17        4.26      7.62 o 
   5  30   3       16.24       10.03      9.84 o 
   6  30   3       11.15       15.42     11.20 o 
  -6  31   3       78.92       90.60     15.55 o 
  -5  31   3        0.92        5.87      6.56 o 
  -4  31   3       13.63       12.89      3.34 o 
  -3  31   3        4.98        2.08      3.39 o 
  -2  31   3       11.73        8.13      3.24 o 
  -1  31   3        0.03       -3.06      3.24 o 
   0  31   3        3.00        6.30      2.87 o 
   1  31   3       71.96       70.01      4.77 o 
   2  31   3       19.12       13.98      2.52 o 
   3  31   3        0.75        0.71      5.63 o 
   4  31   3        7.89       10.31      7.55 o 
   5  31   3        1.15       -4.35      9.14 o 
   6  31   3       29.46       57.91     35.37 o 
  -6  32   3        1.40        0.12      7.90 o 
  -5  32   3      111.30      127.48     13.19 o 
  -4  32   3        0.18        1.78      3.06 o 
  -3  32   3       34.47       33.14      4.80 o 
  -2  32   3      162.96      172.24      8.72 o 
  -1  32   3        0.13        3.39      3.03 o 
   0  32   3       48.81       48.31      4.70 o 
   1  32   3      114.97      118.15      4.86 o 
   2  32   3       14.28       10.09      3.62 o 
   3  32   3        0.02        0.05      5.68 o 
   4  32   3       85.22       94.11     11.54 o 
   5  32   3        7.05        2.39      8.75 o 
  -6  33   3        0.05        2.42      6.94 o 
  -5  33   3        6.14        1.73      8.36 o 
  -4  33   3        2.27       -3.82      4.24 o 
  -3  33   3        7.84        5.59      2.91 o 
  -2  33   3        5.04        0.77      1.98 o 
  -1  33   3       10.15       11.26      3.22 o 
   0  33   3        2.39        0.53      3.25 o 
   1  33   3       82.76       74.67     10.36 o 
   2  33   3        3.77        3.32      2.92 o 
   3  33   3      332.61      355.71     28.14 o 
   4  33   3      203.61      220.84     16.02 o 
   5  33   3       35.49       29.93      9.46 o 
  -6  34   3        3.99       -3.00     10.24 o 
  -5  34   3       42.70       25.08     18.05 o 
  -4  34   3        7.76        0.04      3.99 o 
  -3  34   3        3.69        0.85      3.03 o 
  -2  34   3        2.54       -1.90      2.38 o 
  -1  34   3       44.13       68.58      5.30 o 
   0  34   3        4.38        4.34      3.72 o 
   1  34   3       23.25       32.09      4.14 o 
   2  34   3        4.80        7.96      2.62 o 
   3  34   3        4.73       -5.73      8.46 o 
   4  34   3       27.92       26.30      8.38 o 
   5  34   3       72.62       72.13     12.14 o 
  -5  35   3      215.68      259.03     28.63 o 
  -4  35   3        0.93        0.11      4.48 o 
  -3  35   3       39.97       43.62      4.36 o 
  -2  35   3        4.80       -0.36      2.22 o 
  -1  35   3        6.00       11.44      3.62 o 
   0  35   3       58.22       54.11      4.84 o 
   1  35   3        3.28        4.47      3.23 o 
   2  35   3      183.93      198.50      7.01 o 
   3  35   3       40.42       45.48      9.76 o 
   4  35   3       13.15        9.12      7.07 o 
   5  35   3       91.75      108.49     14.18 o 
  -5  36   3        9.09       17.30     11.01 o 
  -4  36   3       16.04       19.67      8.68 o 
  -3  36   3        0.59       -2.74      3.88 o 
  -2  36   3        2.63        4.05      2.50 o 
  -1  36   3       55.78       51.58      4.77 o 
   0  36   3        0.57       -1.59      3.89 o 
   1  36   3       81.71       75.85      5.47 o 
   2  36   3        0.38        2.28      2.31 o 
   3  36   3        2.30        0.40      5.29 o 
   4  36   3       24.94       19.85      9.46 o 
  -5  37   3        0.43       -5.34      7.48 o 
  -4  37   3       22.25       30.87      8.52 o 
  -3  37   3      183.98      178.15      8.23 o 
  -2  37   3        8.26        2.44      2.60 o 
  -1  37   3      506.03      517.09     14.10 o 
   0  37   3        0.48        1.89      2.95 o 
   1  37   3      388.00      405.23     10.99 o 
   2  37   3        2.67        7.98      3.66 o 
   3  37   3       19.32       30.09      9.09 o 
   4  37   3       15.52       27.14     10.15 o 
  -4  38   3        2.43       -0.08      5.64 o 
  -3  38   3       37.12       34.51      5.28 o 
  -2  38   3       36.54       34.55      7.27 o 
  -1  38   3       11.97       12.74      4.03 o 
   0  38   3        9.61        8.09      3.42 o 
   1  38   3        5.82        7.22      3.37 o 
   2  38   3        4.14       -0.10      4.80 o 
   3  38   3      106.70      118.49     13.16 o 
   4  38   3        9.73       13.80      7.93 o 
  -4  39   3        8.13        4.06      7.36 o 
  -3  39   3      256.82      287.16     10.88 o 
  -2  39   3       71.62       67.44     10.82 o 
  -1  39   3      160.03      183.22     10.07 o 
   0  39   3       40.72       47.19      5.30 o 
   1  39   3        6.57       11.46      3.78 o 
   2  39   3        2.89        0.79      5.94 o 
   3  39   3       12.06        9.79      8.97 o 
  -4  40   3       10.84       14.29     11.57 o 
  -3  40   3      113.94      121.54      9.86 o 
  -2  40   3       30.20       29.97      7.71 o 
  -1  40   3       45.16       38.87      4.63 o 
   0  40   3        1.77        3.14      3.35 o 
   1  40   3      222.63      220.98     10.40 o 
   2  40   3        0.05        4.22      5.49 o 
   3  40   3      105.28      112.37     13.93 o 
  -3  41   3        3.96        4.15      6.65 o 
  -2  41   3        0.43        1.12      3.45 o 
  -1  41   3      322.92      339.84     14.67 o 
   0  41   3        5.49        5.85      3.18 o 
   1  41   3      428.93      442.49     13.59 o 
   2  41   3        2.41        4.87      5.72 o 
   3  41   3       21.55       21.76      8.11 o 
  -3  42   3        9.52        8.06      8.54 o 
  -2  42   3        0.14       -3.84      3.84 o 
  -1  42   3        7.64        1.52      3.58 o 
   0  42   3       41.99       40.63      5.05 o 
   1  42   3        5.81       13.03      3.31 o 
   2  42   3        0.54       -3.26      4.68 o 
  -2  43   3        6.39        7.37      5.32 o 
  -1  43   3       18.32       37.26      5.61 o 
   0  43   3        1.38        1.54      3.34 o 
   1  43   3       30.00       44.21      7.10 o 
  -1  44   3       70.61       75.25      5.98 o 
   0  44   3      157.88      161.02     17.65 o 
   1  44   3       28.31       31.44     20.06 o 
  -9   0   4       89.74       89.88     10.66 o 
  -8   0   4        2.60        9.73      4.47 o 
  -7   0   4      100.58      106.98      6.98 o 
  -6   0   4     1529.69     1679.35     45.51 o 
  -5   0   4        1.87       11.27      9.20 o 
  -4   0   4      392.62      540.98     26.11 o 
  -3   0   4      223.39      181.08     14.12 o 
  -2   0   4     5141.12     5425.38    160.45 o 
  -1   0   4      489.10     1411.25    422.82 o 
   0   0   4     1469.87     1400.72     34.94 o 
   1   0   4      432.81      465.45     19.65 o 
   2   0   4      333.45      443.29     27.90 o 
   3   0   4      684.07      769.88     27.24 o 
   4   0   4      769.00      811.05     23.05 o 
   5   0   4       24.24       13.02      4.09 o 
   6   0   4      170.33      199.98      9.33 o 
   7   0   4       37.43       39.83      5.39 o 
   8   0   4        5.11       -8.01      8.01 o 
  -9   1   4        6.28       13.54     14.55 o 
  -8   1   4        0.04        3.30      3.49 o 
  -7   1   4      317.51      303.86      9.87 o 
  -6   1   4      311.03      299.41     13.82 o 
  -5   1   4      909.43     1024.45     55.74 o 
  -4   1   4       81.03      101.83      9.08 o 
  -3   1   4     1723.75     1631.04     29.87 o 
  -2   1   4     1437.40     1733.92    165.83 o 
  -1   1   4     2862.96     2968.24     54.78 o 
   0   1   4     1009.78     1010.46     22.31 o 
   1   1   4      532.06      679.11     75.46 o 
   2   1   4     1416.43     1373.99     22.64 o 
   3   1   4      313.33      332.41     15.90 o 
   4   1   4       77.25       87.43      7.47 o 
   5   1   4      416.30      441.24      9.85 o 
   6   1   4       48.91       43.86      4.02 o 
   7   1   4       10.91       12.60      3.25 o 
   8   1   4        5.14        5.03      4.01 o 
  -9   2   4        1.93       24.90     12.70 o 
  -8   2   4       59.45       49.85      5.29 o 
  -7   2   4       22.73       21.33      4.08 o 
  -6   2   4      417.00      411.88     13.27 o 
  -5   2   4       63.76       59.86     11.31 o 
  -4   2   4      545.79      495.24     13.78 o 
  -3   2   4      871.15     1053.90     95.67 o 
  -2   2   4     1667.38     1993.85     94.26 o 
  -1   2   4     6550.98     6625.89    151.89 o 
   0   2   4       83.39       97.03      7.45 o 
   1   2   4    10482.25    10787.19    275.19 o 
   2   2   4      237.74      304.51     20.20 o 
   3   2   4     1521.59     1546.81     22.99 o 
   4   2   4      111.41      104.40      4.68 o 
   5   2   4      253.41      250.89      7.95 o 
   6   2   4       48.67       37.38      4.44 o 
   7   2   4       30.52       32.28      4.04 o 
   8   2   4       24.93       40.55      6.95 o 
  -9   3   4        1.25       -9.10     17.06 o 
  -8   3   4        1.17        4.05      3.58 o 
  -7   3   4        2.58        4.84      3.06 o 
  -6   3   4      677.09      719.88     17.31 o 
  -5   3   4      393.07      406.79     23.57 o 
  -4   3   4      200.87      195.22     21.55 o 
  -3   3   4     1587.85     1537.98     32.89 o 
  -2   3   4     6707.10     7496.42    253.70 o 
  -1   3   4       87.60      338.40     55.02 o 
   0   3   4      391.74      352.33      9.96 o 
   1   3   4      618.34      876.56     71.76 o 
   2   3   4      618.79      655.10     14.20 o 
   3   3   4        2.77       -0.05      2.72 o 
   4   3   4      353.11      351.83      7.88 o 
   5   3   4      255.19      253.32     10.61 o 
   6   3   4      168.35      188.47      6.41 o 
   7   3   4        0.08        0.94      3.90 o 
   8   3   4        0.48       -0.66      7.05 o 
  -8   4   4       49.57       47.06      4.77 o 
  -7   4   4       35.89       33.45      5.40 o 
  -6   4   4        0.43       -3.67      3.71 o 
  -5   4   4      237.88      209.91     27.15 o 
  -4   4   4     1552.44     1450.19     49.54 o 
  -3   4   4      554.20      687.20     50.95 o 
  -2   4   4     3390.36     3124.77     72.22 o 
  -1   4   4     3083.31     3323.05     67.38 o 
   0   4   4        7.94       -3.08      3.08 o 
   1   4   4      104.94      105.15      5.69 o 
   2   4   4      287.91      339.88      8.25 o 
   3   4   4       83.40       75.18      4.37 o 
   4   4   4       79.48       83.31      6.91 o 
   5   4   4       15.71       19.28      3.42 o 
   6   4   4       33.11       37.80      4.16 o 
   7   4   4       64.71       45.68      7.91 o 
   8   4   4       10.95       55.35      9.54 o 
  -8   5   4       13.69       12.49      4.62 o 
  -7   5   4       54.54       62.88      7.39 o 
  -6   5   4       53.06       49.73      4.17 o 
  -5   5   4      227.03      248.76     17.37 o 
  -4   5   4      220.31      293.88     23.38 o 
  -3   5   4     1220.80     1285.93     38.48 o 
  -2   5   4      460.56      569.05     43.08 o 
  -1   5   4      134.87      177.83     18.22 o 
   0   5   4      136.97      148.27     10.43 o 
   1   5   4       96.68       98.97     10.07 o 
   2   5   4      112.22      118.71     10.31 o 
   3   5   4      239.73      230.99      8.68 o 
   4   5   4      149.55      142.76      5.72 o 
   5   5   4      297.99      308.13      7.86 o 
   6   5   4       19.46       15.55      3.31 o 
   7   5   4        3.88        6.86      3.72 o 
   8   5   4        0.76        4.02      6.16 o 
  -8   6   4        0.36       -0.82      2.29 o 
  -7   6   4       26.26       23.60      5.03 o 
  -6   6   4      218.60      212.43      9.38 o 
  -5   6   4        0.41       -0.64      4.04 o 
  -4   6   4        0.36        1.26      5.03 o 
  -3   6   4       49.31       44.34      8.37 o 
  -2   6   4       56.21       59.95      5.77 o 
  -1   6   4      562.69      564.43     14.78 o 
   0   6   4      188.06      181.79      8.08 o 
   1   6   4      283.61      205.80      7.19 o 
   2   6   4      510.10      565.03     30.34 o 
   3   6   4       32.11       23.78      4.14 o 
   4   6   4      212.11      216.56      7.45 o 
   5   6   4        3.59        2.87      2.86 o 
   6   6   4       19.56       15.31      3.39 o 
   7   6   4       50.48       43.53      5.85 o 
   8   6   4       18.66       24.61     11.17 o 
  -8   7   4       36.16       36.90      5.24 o 
  -7   7   4        0.38        2.83      2.74 o 
  -6   7   4       73.00       71.58      6.31 o 
  -5   7   4       25.59       31.04      5.21 o 
  -4   7   4     1122.56     1131.40     32.29 o 
  -3   7   4      404.07      369.75     10.22 o 
  -2   7   4       27.22       25.23      3.85 o 
  -1   7   4      108.56      122.62     15.52 o 
   0   7   4     1376.87     1332.98     40.06 o 
   1   7   4       86.92       99.11      5.32 o 
   2   7   4      623.72      595.48     12.92 o 
   3   7   4      551.09      588.01     11.21 o 
   4   7   4       33.14       23.08      3.28 o 
   5   7   4      417.67      412.74     12.90 o 
   6   7   4        0.80       -0.55      2.24 o 
   7   7   4        1.21       -0.19      3.17 o 
   8   7   4        3.54        9.54      6.44 o 
  -8   8   4        5.30        4.38      5.85 o 
  -7   8   4        0.59        2.23      3.17 o 
  -6   8   4      108.58      125.55      6.26 o 
  -5   8   4      453.48      446.87     17.26 o 
  -4   8   4      160.55      172.85     23.85 o 
  -3   8   4       10.34       12.18      4.19 o 
  -2   8   4       20.71       19.02      5.36 o 
  -1   8   4     1798.11     2039.84     40.74 o 
   0   8   4     3074.98     3495.97     99.19 o 
   1   8   4      243.61      265.47     14.89 o 
   2   8   4       33.11       25.33      2.92 o 
   3   8   4        9.55        9.52      2.22 o 
   4   8   4       75.15       81.87      8.36 o 
   5   8   4      125.17      124.48      7.45 o 
   6   8   4        8.07        5.34      3.01 o 
   7   8   4        0.61       -0.99      3.68 o 
   8   8   4        0.53       -4.37      8.90 o 
  -8   9   4       30.66       29.87      5.58 o 
  -7   9   4        7.93        2.23      3.02 o 
  -6   9   4      124.69      134.81      5.68 o 
  -5   9   4      873.08      862.50     25.21 o 
  -4   9   4     1004.46      940.77     22.62 o 
  -3   9   4      188.38      205.30     12.87 o 
  -2   9   4      315.96      342.05     10.16 o 
  -1   9   4      773.89      927.50     32.68 o 
   0   9   4     5924.75     6067.97    121.28 o 
   1   9   4      347.63      452.00     12.18 o 
   2   9   4      103.83       86.58      5.87 o 
   3   9   4       36.06       26.66      3.15 o 
   4   9   4       87.58       79.05      4.63 o 
   5   9   4      181.37      199.47      6.90 o 
   6   9   4        9.14       13.15      3.13 o 
   7   9   4       26.65       31.97      7.36 o 
  -8  10   4       10.84       12.74      6.54 o 
  -7  10   4      160.44      149.95      5.69 o 
  -6  10   4        5.55        6.88      2.12 o 
  -5  10   4       67.10       64.87      6.48 o 
  -4  10   4      810.62      801.68     22.80 o 
  -3  10   4      908.50      935.50     24.32 o 
  -2  10   4      295.90      292.11     10.83 o 
  -1  10   4     1037.29     1162.33     20.68 o 
   0  10   4       96.95      220.69     31.00 o 
   1  10   4     1685.53     1885.44     33.61 o 
   2  10   4      137.53      186.54      7.29 o 
   3  10   4      366.90      369.38      8.41 o 
   4  10   4        1.53        1.64      2.42 o 
   5  10   4       15.29       10.33      2.45 o 
   6  10   4        1.15       -1.02      1.76 o 
   7  10   4        9.24        9.13      4.39 o 
  -8  11   4       50.37       41.01      5.61 o 
  -7  11   4       13.25       11.00      3.82 o 
  -6  11   4      261.18      269.75      7.35 o 
  -5  11   4       47.62       49.26      6.53 o 
  -4  11   4      385.63      362.60     15.11 o 
  -3  11   4      837.45      827.66     26.25 o 
  -2  11   4      160.07      157.78     22.43 o 
  -1  11   4      367.97      403.44     16.53 o 
   0  11   4      512.31      503.99     22.04 o 
   1  11   4      896.97      976.37     15.61 o 
   2  11   4        1.07       -2.05      2.20 o 
   3  11   4      100.64       94.53      5.46 o 
   4  11   4        0.66        2.76      2.67 o 
   5  11   4       25.50       19.05      3.16 o 
   6  11   4       65.58       64.60     10.29 o 
   7  11   4        6.03        5.84      4.26 o 
  -8  12   4       27.54       25.54      5.21 o 
  -7  12   4       30.51       25.56      5.25 o 
  -6  12   4        1.40       -0.17      2.17 o 
  -5  12   4       49.26       44.82      3.48 o 
  -4  12   4        2.05        4.30      3.81 o 
  -3  12   4      315.78      293.55     13.08 o 
  -2  12   4      586.98      538.58     12.10 o 
  -1  12   4      436.70      472.79     10.12 o 
   0  12   4      873.28      923.79     30.36 o 
   1  12   4       16.92       22.73      4.36 o 
   2  12   4        0.38      301.15     30.38 o 
   3  12   4      587.97      604.80     11.86 o 
   4  12   4      627.40      662.96     24.35 o 
   5  12   4       76.40       87.46      4.92 o 
   6  12   4       22.35       25.16      3.13 o 
   7  12   4       94.68      111.20     10.17 o 
  -8  13   4       41.28       35.75      5.93 o 
  -7  13   4      188.29      186.21     12.60 o 
  -6  13   4      366.13      318.49      6.32 o 
  -5  13   4        6.40        3.03      2.50 o 
  -4  13   4        3.29        5.11      5.40 o 
  -3  13   4      135.94      120.82      6.11 o 
  -2  13   4        0.28        2.51      3.36 o 
  -1  13   4       72.34      116.91     19.31 o 
   0  13   4     2283.77     2114.18     32.23 o 
   1  13   4      220.44      269.34     20.96 o 
   2  13   4     3375.32     3508.09     52.67 o 
   3  13   4      231.29      233.15      6.85 o 
   4  13   4     1310.61     1289.75     20.41 o 
   5  13   4        0.73        0.03      1.76 o 
   6  13   4       16.04       11.00      3.97 o 
   7  13   4        0.38       -3.44      5.42 o 
  -8  14   4       30.07       35.00      5.99 o 
  -7  14   4       75.34       65.95     13.40 o 
  -6  14   4        1.63        5.55      5.12 o 
  -5  14   4        4.16        1.84      1.52 o 
  -4  14   4      378.19      373.71      8.91 o 
  -3  14   4        7.21        4.80      3.31 o 
  -2  14   4      278.26      286.99      9.45 o 
  -1  14   4     1071.68     1140.55     67.01 o 
   0  14   4       65.97       79.84      7.11 o 
   1  14   4      881.23      792.70     24.16 o 
   2  14   4        3.52       -3.13      3.23 o 
   3  14   4      519.24      508.60      9.30 o 
   4  14   4        0.05       -0.19      2.93 o 
   5  14   4      340.93      341.28      7.32 o 
   6  14   4      316.89      311.78     13.44 o 
   7  14   4       10.22        8.22      5.45 o 
  -8  15   4      132.45      119.07     18.02 o 
  -7  15   4      116.30      139.21      8.46 o 
  -6  15   4      392.46      382.32     13.05 o 
  -5  15   4      428.40      460.40     12.91 o 
  -4  15   4      119.99      125.56      7.88 o 
  -3  15   4        3.97        3.39      2.64 o 
  -2  15   4        0.09       91.19     24.38 o 
  -1  15   4     1612.84     1622.27     29.36 o 
   0  15   4       43.99       48.44      7.03 o 
   1  15   4     1379.21     1475.75     24.56 o 
   2  15   4      168.51      187.11      5.92 o 
   3  15   4       26.08       17.50      2.61 o 
   4  15   4      229.71      226.20      5.69 o 
   5  15   4      273.21      267.75      5.64 o 
   6  15   4       19.30       19.99      5.84 o 
   7  15   4      231.83      243.78     13.51 o 
  -8  16   4        0.08        0.53      8.27 o 
  -7  16   4       92.20      111.51     13.46 o 
  -6  16   4        1.91        2.75      3.73 o 
  -5  16   4      159.57      142.83      7.43 o 
  -4  16   4     1443.89     1491.54     25.03 o 
  -3  16   4      197.64      184.47     16.02 o 
  -2  16   4     2512.92     2582.49     44.24 o 
  -1  16   4       79.59      171.20     34.93 o 
   0  16   4     1329.40     1410.59     24.09 o 
   1  16   4     1217.29     1145.10     17.73 o 
   2  16   4       23.53       23.78      2.57 o 
   3  16   4      419.16      400.92      9.44 o 
   4  16   4      267.08      251.27      7.49 o 
   5  16   4      251.52      227.99      9.61 o 
   6  16   4      151.86      175.72     14.37 o 
   7  16   4        2.92       10.07      5.87 o 
  -8  17   4       17.59        8.12     10.25 o 
  -7  17   4       50.76       53.79      7.46 o 
  -6  17   4        8.30        8.85      4.96 o 
  -5  17   4      316.30      300.29      9.40 o 
  -4  17   4      506.92      469.02     27.58 o 
  -3  17   4     1322.94     1304.42     24.24 o 
  -2  17   4      605.60      630.31     34.82 o 
  -1  17   4      822.44      909.52     50.49 o 
   0  17   4      275.24      216.71      8.13 o 
   1  17   4       10.62        5.60      4.40 o 
   2  17   4      337.16      325.33      7.20 o 
   3  17   4       17.71       13.68      3.58 o 
   4  17   4       52.80       52.05      2.64 o 
   5  17   4       49.47       53.80      9.74 o 
   6  17   4        2.26        4.17      4.42 o 
   7  17   4       13.71        8.50      6.10 o 
  -8  18   4       13.13       17.30     10.05 o 
  -7  18   4        0.26        0.12      4.03 o 
  -6  18   4      104.15      126.30      7.62 o 
  -5  18   4        0.00       -0.38      3.46 o 
  -4  18   4      435.38      429.48     20.26 o 
  -3  18   4      558.20      544.30     12.45 o 
  -2  18   4     1145.81     1163.89     22.28 o 
  -1  18   4     3507.97     3442.04     67.27 o 
   0  18   4      438.88      482.00     14.60 o 
   1  18   4     3300.22     3211.02     58.97 o 
   2  18   4       16.94       18.91      2.96 o 
   3  18   4     3367.08     3343.76     55.11 o 
   4  18   4      101.02      100.83      3.53 o 
   5  18   4       22.72       21.77      5.72 o 
   6  18   4        3.24        4.36      4.39 o 
   7  18   4       35.44       33.19      8.81 o 
  -8  19   4       48.53       56.77     13.04 o 
  -7  19   4        4.23        8.54      5.76 o 
  -6  19   4       57.37       73.76      7.75 o 
  -5  19   4      272.27      304.56     14.64 o 
  -4  19   4        0.07       -1.92      4.91 o 
  -3  19   4     1756.35     1754.41     31.78 o 
  -2  19   4      292.89      298.86     13.05 o 
  -1  19   4      224.60      302.07     28.17 o 
   0  19   4      797.46      768.24     15.23 o 
   1  19   4        0.35       -6.95      7.99 o 
   2  19   4      147.31      188.00     16.30 o 
   3  19   4      324.30      285.10     36.74 o 
   4  19   4       15.17       21.67      2.30 o 
   5  19   4       99.13      119.71     16.08 o 
   6  19   4        8.02        6.19      4.39 o 
   7  19   4        1.31       -5.20      5.92 o 
  -8  20   4        4.80        0.27      7.66 o 
  -7  20   4      272.58      338.71     42.32 o 
  -6  20   4       97.68      102.68     17.81 o 
  -5  20   4      427.28      414.96     16.97 o 
  -4  20   4     1797.25     1823.80     36.69 o 
  -3  20   4        8.10       10.00      2.71 o 
  -2  20   4      542.87      525.87     13.49 o 
  -1  20   4     1292.76     1308.87     25.58 o 
   0  20   4      199.52      206.38      8.07 o 
   1  20   4      404.86      386.46     12.74 o 
   2  20   4      623.53      627.82     19.01 o 
   3  20   4     1195.65     1201.70     24.91 o 
   4  20   4       13.36        9.55      4.47 o 
   5  20   4        8.35       14.56      6.42 o 
   6  20   4        8.80        6.23      4.20 o 
   7  20   4       18.80       10.52      7.57 o 
  -7  21   4       16.16        9.20     10.01 o 
  -6  21   4        7.85        5.76      4.95 o 
  -5  21   4      411.67      416.33     10.90 o 
  -4  21   4       96.20      106.19      9.58 o 
  -3  21   4      210.79      206.98     13.29 o 
  -2  21   4      425.98      428.47     12.21 o 
  -1  21   4     1026.82     1028.97     25.27 o 
   0  21   4        9.60        7.44      3.00 o 
   1  21   4      525.42      521.52     13.73 o 
   2  21   4      103.43       94.77      7.67 o 
   3  21   4      731.65      786.21     18.07 o 
   4  21   4       43.51       33.59      5.48 o 
   5  21   4        1.79        5.26      6.48 o 
   6  21   4        2.13        4.02      3.74 o 
   7  21   4        4.67       11.66      7.82 o 
  -7  22   4       16.69       14.92     10.13 o 
  -6  22   4        0.21       -3.58      3.58 o 
  -5  22   4        1.83        2.29      3.38 o 
  -4  22   4       59.20       71.95      7.02 o 
  -3  22   4        4.26        2.42      1.67 o 
  -2  22   4       11.38        9.16      2.54 o 
  -1  22   4      201.41      175.36     21.23 o 
   0  22   4       21.57       28.59      3.84 o 
   1  22   4      429.56      424.31     11.59 o 
   2  22   4      291.44      300.05     11.59 o 
   3  22   4      168.01      173.00      3.92 o 
   4  22   4       20.20       15.79      5.16 o 
   5  22   4        0.10       -4.09      4.09 o 
   6  22   4        0.38        3.75      3.76 o 
  -7  23   4       23.07        9.14      9.57 o 
  -6  23   4      160.44      172.16      8.06 o 
  -5  23   4      120.90      122.32      5.89 o 
  -4  23   4      102.41      109.02      9.92 o 
  -3  23   4       12.32       11.98      7.67 o 
  -2  23   4       52.32       40.40      8.01 o 
  -1  23   4      450.65      429.56     12.31 o 
   0  23   4       47.57       43.68      4.65 o 
   1  23   4        2.68        1.37      3.04 o 
   2  23   4        3.93        5.37      2.76 o 
   3  23   4      435.92      411.22      9.43 o 
   4  23   4       32.57       49.45      7.72 o 
   5  23   4       49.92       45.05      5.85 o 
   6  23   4        0.18       -1.48      3.73 o 
  -7  24   4        3.38        4.66     10.28 o 
  -6  24   4        2.54        0.15      5.69 o 
  -5  24   4      114.17      102.61     10.72 o 
  -4  24   4       26.70       22.29      6.21 o 
  -3  24   4       84.97      103.24     12.16 o 
  -2  24   4      414.41      396.24     12.45 o 
  -1  24   4      375.95      360.69     11.25 o 
   0  24   4      790.90      760.14     17.59 o 
   1  24   4     1127.25     1091.45     21.10 o 
   2  24   4       22.87       21.34      2.76 o 
   3  24   4       24.30       29.02      3.19 o 
   4  24   4        0.68        6.11      6.32 o 
   5  24   4       13.84       13.41      4.53 o 
   6  24   4        0.79        5.83      4.25 o 
  -7  25   4        0.54       -5.56     10.66 o 
  -6  25   4       96.82      110.30     18.98 o 
  -5  25   4       61.66       57.54      6.35 o 
  -4  25   4      433.95      401.66     12.05 o 
  -3  25   4      675.26      641.06     18.41 o 
  -2  25   4     1049.67      992.93     21.01 o 
  -1  25   4      179.36      155.66      6.03 o 
   0  25   4      173.43      166.86      7.18 o 
   1  25   4      303.84      314.46     10.37 o 
   2  25   4      131.00      136.60      5.95 o 
   3  25   4       59.23       61.40      3.48 o 
   4  25   4       28.33       27.26      7.00 o 
   5  25   4       64.95       67.21      6.43 o 
   6  25   4        5.34        9.89     10.14 o 
  -6  26   4      147.95      140.74     13.41 o 
  -5  26   4       25.27       31.39      6.52 o 
  -4  26   4      119.35      110.07      7.38 o 
  -3  26   4      191.13      176.75      8.76 o 
  -2  26   4        4.79        4.02      3.65 o 
  -1  26   4     1342.83     1319.27     25.19 o 
   0  26   4      269.27      260.96      7.74 o 
   1  26   4      238.82      231.75      9.09 o 
   2  26   4      282.13      303.50      8.50 o 
   3  26   4      179.07      163.98      5.57 o 
   4  26   4       12.35       12.10      6.17 o 
   5  26   4       28.93       21.78      5.34 o 
   6  26   4        0.56        1.82      9.62 o 
  -6  27   4      139.95      132.58     13.38 o 
  -5  27   4       86.22       75.25      4.99 o 
  -4  27   4       77.72       90.08      5.35 o 
  -3  27   4     1144.26     1105.49     27.33 o 
  -2  27   4      201.65      211.84      8.13 o 
  -1  27   4      103.27      106.52      5.44 o 
   0  27   4       25.46       25.30      4.24 o 
   1  27   4        0.33       -3.09      3.09 o 
   2  27   4       25.51       28.09      2.73 o 
   3  27   4       51.91       58.38      3.75 o 
   4  27   4        0.08       -1.25      4.79 o 
   5  27   4       76.08       69.15     10.75 o 
   6  27   4       18.51       22.59     12.36 o 
  -6  28   4        7.20        0.58      5.94 o 
  -5  28   4        0.23        2.25      3.62 o 
  -4  28   4       38.43       39.59      5.99 o 
  -3  28   4      119.40       96.82      7.26 o 
  -2  28   4       71.79       68.65      6.15 o 
  -1  28   4      113.84       98.40      7.16 o 
   0  28   4      121.51      100.03      5.14 o 
   1  28   4      422.74      448.95     12.12 o 
   2  28   4       99.35       79.41      5.85 o 
   3  28   4       62.57       66.30      8.32 o 
   4  28   4       10.42       11.63      8.08 o 
   5  28   4       86.81       64.25     10.18 o 
   6  28   4        1.51       -1.35     11.62 o 
  -6  29   4        8.73        7.46      7.29 o 
  -5  29   4      215.08      233.45     10.00 o 
  -4  29   4        2.10        1.45      4.02 o 
  -3  29   4       84.50       94.53     16.54 o 
  -2  29   4       70.26       62.40      5.72 o 
  -1  29   4       60.43       43.30      9.99 o 
   0  29   4      662.72      658.80     13.91 o 
   1  29   4       95.60       96.17      4.71 o 
   2  29   4      882.55      895.77     17.46 o 
   3  29   4       20.20       19.50      5.90 o 
   4  29   4       35.19       44.21     10.83 o 
   5  29   4        0.06       -3.23      6.31 o 
  -6  30   4       10.33       21.58     11.03 o 
  -5  30   4       17.54       18.52      3.74 o 
  -4  30   4       31.35       33.86      4.70 o 
  -3  30   4        4.67       -1.02      3.31 o 
  -2  30   4       76.04       85.38      6.67 o 
  -1  30   4        3.96        3.87      2.76 o 
   0  30   4      130.84      130.99      8.89 o 
   1  30   4       77.56       84.51      6.18 o 
   2  30   4       21.25       21.19      3.12 o 
   3  30   4      186.79      232.36     14.75 o 
   4  30   4      158.03      167.13     14.81 o 
   5  30   4       16.66       19.56      6.83 o 
  -6  31   4       40.37       42.07     13.00 o 
  -5  31   4        1.52        0.12      4.23 o 
  -4  31   4       50.58       58.44      7.30 o 
  -3  31   4       81.23       57.45      6.83 o 
  -2  31   4        6.98       -1.50      3.24 o 
  -1  31   4       27.92       29.42      5.07 o 
   0  31   4        4.88        4.32      3.31 o 
   1  31   4       95.32       96.87      6.53 o 
   2  31   4       49.24       48.31      5.08 o 
   3  31   4        0.37        3.81      5.85 o 
   4  31   4      198.76      233.39     17.02 o 
   5  31   4       25.89       40.89     10.53 o 
  -6  32   4        5.97       12.11      8.29 o 
  -5  32   4       28.42       23.56      9.27 o 
  -4  32   4       82.67       66.83      5.53 o 
  -3  32   4       16.18       24.58      4.91 o 
  -2  32   4      510.10      549.01     15.57 o 
  -1  32   4        4.72        4.01      3.13 o 
   0  32   4      363.66      370.17     11.97 o 
   1  32   4       14.76       16.80      4.03 o 
   2  32   4       29.21       27.69      3.28 o 
   3  32   4       52.17       48.96      8.83 o 
   4  32   4       49.06       60.97     10.73 o 
   5  32   4      132.08      151.57     15.86 o 
  -5  33   4       27.41       41.20     15.62 o 
  -4  33   4      108.18      128.84     15.30 o 
  -3  33   4       33.61       38.31      6.93 o 
  -2  33   4       71.19       70.03      6.76 o 
  -1  33   4       24.58       19.57      3.61 o 
   0  33   4      299.71      314.75     10.32 o 
   1  33   4        2.33        2.60      2.85 o 
   2  33   4      473.79      493.28     16.00 o 
   3  33   4       37.43       29.79     11.65 o 
   4  33   4       56.03       61.36     10.73 o 
   5  33   4       29.76       24.68      9.74 o 
  -5  34   4        2.23        8.69      8.63 o 
  -4  34   4        3.64       -0.76      3.29 o 
  -3  34   4       33.01       34.61      6.47 o 
  -2  34   4       62.94       62.51      5.61 o 
  -1  34   4      228.81      220.28      8.55 o 
   0  34   4        7.43        9.79      3.78 o 
   1  34   4      519.55      526.44     15.37 o 
   2  34   4       42.03       34.04      3.46 o 
   3  34   4       28.64       40.20      8.75 o 
   4  34   4        5.01        7.68      8.29 o 
  -5  35   4        9.68       19.13      9.17 o 
  -4  35   4       11.41       12.08      5.34 o 
  -3  35   4       10.33        9.83      6.37 o 
  -2  35   4       11.23        9.71      4.56 o 
  -1  35   4       41.12       43.21      5.37 o 
   0  35   4       25.54       21.79      3.86 o 
   1  35   4       13.60       14.92      4.46 o 
   2  35   4       29.39       29.98      4.30 o 
   3  35   4       21.60       17.96      8.34 o 
   4  35   4        9.68       22.38      9.96 o 
  -5  36   4       42.86       31.10      9.72 o 
  -4  36   4       64.69       72.97      8.95 o 
  -3  36   4        2.01        4.04      5.84 o 
  -2  36   4      313.84      336.84     14.32 o 
  -1  36   4        9.11       15.39      3.71 o 
   0  36   4       55.30       56.83      4.98 o 
   1  36   4       19.01       25.32      4.86 o 
   2  36   4        4.61        9.18      6.84 o 
   3  36   4        1.59        0.69      6.48 o 
   4  36   4        0.00        8.42      7.54 o 
  -4  37   4        7.03       -1.53      6.17 o 
  -3  37   4      167.41      181.74     10.45 o 
  -2  37   4       54.02       49.34      5.53 o 
  -1  37   4        4.61        1.59      2.96 o 
   0  37   4       12.04       13.03      4.56 o 
   1  37   4       82.04       87.05     11.95 o 
   2  37   4       23.30       25.22      8.34 o 
   3  37   4       93.45      108.75     15.35 o 
   4  37   4        0.01       -9.62     13.24 o 
  -4  38   4        7.16       10.28      8.12 o 
  -3  38   4        0.18       -2.33      4.87 o 
  -2  38   4       16.73       11.42      4.91 o 
  -1  38   4       27.75       25.67      4.65 o 
   0  38   4        0.26       -2.75      3.35 o 
   1  38   4       97.36      101.03      5.77 o 
   2  38   4        0.38        2.49      5.56 o 
   3  38   4        1.30       -3.53      8.90 o 
  -4  39   4       38.82       41.27     16.70 o 
  -3  39   4       25.24       24.39      5.69 o 
  -2  39   4        6.77        0.98      3.55 o 
  -1  39   4       18.48       12.26      3.74 o 
   0  39   4       21.09       14.45      4.03 o 
   1  39   4        2.96        5.93      3.89 o 
   2  39   4       18.31       30.92      7.90 o 
   3  39   4        0.55       -2.50      8.42 o 
  -3  40   4        3.33       -3.62      5.76 o 
  -2  40   4       13.51       25.96      5.38 o 
  -1  40   4        5.58        7.13      3.37 o 
   0  40   4        5.86       21.36      9.15 o 
   1  40   4        8.35       13.57      4.26 o 
   2  40   4       21.61       26.58      7.79 o 
  -3  41   4       12.78       21.51      6.97 o 
  -2  41   4       76.81       62.43      9.06 o 
  -1  41   4       70.56       53.55     10.89 o 
   0  41   4        0.37       -3.11      4.54 o 
   1  41   4        0.06        2.18      5.10 o 
   2  41   4        4.11       -2.05      7.52 o 
  -2  42   4       21.08       20.18      4.78 o 
  -1  42   4       90.15       79.70     15.66 o 
   0  42   4       54.24       43.22      5.36 o 
   1  42   4       75.74       63.43      8.87 o 
  -1  43   4       50.90       57.98      6.88 o 
   0  43   4        4.56        6.36      5.10 o 
  -8   1   5       16.91       27.07     10.17 o 
  -7   1   5       54.38       64.63      7.97 o 
  -6   1   5      129.90      136.10     15.66 o 
  -5   1   5      154.42      169.25     13.10 o 
  -4   1   5        2.50        3.31      4.04 o 
  -3   1   5        9.35       11.06      5.06 o 
  -2   1   5       29.12       21.90      4.69 o 
  -1   1   5      233.87      241.58     12.11 o 
   0   1   5      174.17      230.82     17.72 o 
   1   1   5     2053.43     2249.13     42.20 o 
   2   1   5      219.55      255.16     21.04 o 
   3   1   5       15.37       16.59      4.05 o 
   4   1   5       75.11       76.68      5.69 o 
   5   1   5      169.47      173.99     15.37 o 
   6   1   5        4.85        7.30      3.23 o 
   7   1   5        2.29        5.35      3.42 o 
  -8   2   5        5.48        5.27      3.30 o 
  -7   2   5        1.65       -1.06      3.31 o 
  -6   2   5        3.00       -1.11      5.84 o 
  -5   2   5       24.16       20.62      5.91 o 
  -4   2   5        7.52        6.75      4.42 o 
  -3   2   5       61.76       44.04      8.17 o 
  -2   2   5       17.43        6.96      4.36 o 
  -1   2   5      368.88      529.30     62.95 o 
   0   2   5      436.68      570.06     66.90 o 
   1   2   5      208.71      254.94     12.33 o 
   2   2   5     1890.00     1867.35     31.42 o 
   3   2   5        6.71        3.09      2.78 o 
   4   2   5      186.54      176.80      6.83 o 
   5   2   5        6.35        9.20      3.14 o 
   6   2   5       18.98        7.44      3.10 o 
   7   2   5        0.85        6.13      4.80 o 
  -8   3   5       18.67       13.84      8.91 o 
  -7   3   5      257.99      285.65     10.94 o 
  -6   3   5       36.64       40.42     10.57 o 
  -5   3   5      682.93      696.57     32.21 o 
  -4   3   5      671.89      646.34     18.94 o 
  -3   3   5       11.49       11.76      5.12 o 
  -2   3   5     2292.87     2070.24     43.02 o 
  -1   3   5      872.29      894.55     21.64 o 
   0   3   5     2006.67     2116.47     43.68 o 
   1   3   5      510.99      521.57     15.86 o 
   2   3   5        3.57        3.70      4.12 o 
   3   3   5       12.65       10.38      2.83 o 
   4   3   5      703.88      734.28     17.75 o 
   5   3   5        9.39        5.70      2.73 o 
   6   3   5      158.35      172.13      6.87 o 
   7   3   5        0.11        6.81      3.82 o 
  -8   4   5       64.10       55.43     11.44 o 
  -7   4   5        1.44        0.63      2.85 o 
  -6   4   5       18.54       21.37      9.61 o 
  -5   4   5        0.33       -7.85      7.85 o 
  -4   4   5        7.28        3.90      4.46 o 
  -3   4   5       76.87      118.87      7.21 o 
  -2   4   5      136.44      435.52     58.13 o 
  -1   4   5      210.28      221.10     33.47 o 
   0   4   5     1096.77     1245.47     60.97 o 
   1   4   5      775.91      823.99     17.28 o 
   2   4   5     1191.17     1247.49     21.80 o 
   3   4   5      103.46      105.54      5.08 o 
   4   4   5      848.03      830.64     17.41 o 
   5   4   5       62.49       70.89      8.66 o 
   6   4   5        2.51        0.22      3.09 o 
   7   4   5        2.22        5.53      3.87 o 
  -8   5   5        9.24        7.13      3.42 o 
  -7   5   5       10.72        8.36      3.70 o 
  -6   5   5       96.65       90.05     11.22 o 
  -5   5   5       50.69       34.79     10.69 o 
  -4   5   5      888.21      841.59     22.25 o 
  -3   5   5      107.05      127.75     27.26 o 
  -2   5   5     1997.90     2304.73    160.60 o 
  -1   5   5     1223.24     1840.59    271.79 o 
   0   5   5      865.52     1328.89    143.63 o 
   1   5   5       61.37       66.21      6.06 o 
   2   5   5       61.73       40.35      6.87 o 
   3   5   5        0.55        3.26      3.32 o 
   4   5   5       23.95       14.07      4.54 o 
   5   5   5      134.93      121.64      9.93 o 
   6   5   5        2.99       -2.20      3.65 o 
   7   5   5        0.78       -0.34      3.59 o 
  -8   6   5        0.59       10.61      8.08 o 
  -7   6   5       57.73       44.38     15.40 o 
  -6   6   5      333.48      375.44     39.71 o 
  -5   6   5     1740.97     1731.78     45.25 o 
  -4   6   5      193.56      287.87     35.28 o 
  -3   6   5     1400.70     1300.91     36.44 o 
  -2   6   5     1930.07     2739.37    281.17 o 
  -1   6   5     2700.11     2682.80     67.49 o 
   0   6   5     7462.75     7507.18    179.03 o 
   1   6   5      443.27      451.27     21.94 o 
   2   6   5     2142.94     2036.65     37.59 o 
   3   6   5        0.18        0.00      2.52 o 
   4   6   5      122.15      112.30     11.39 o 
   5   6   5        0.67        0.56      2.39 o 
   6   6   5      116.73      115.88      5.87 o 
   7   6   5       35.40       33.97      4.20 o 
  -8   7   5        1.46       -2.94      4.37 o 
  -7   7   5      141.19      106.72     28.12 o 
  -6   7   5      193.14      197.15     47.37 o 
  -5   7   5        0.53       10.19      6.37 o 
  -4   7   5     2099.19     2106.62     56.58 o 
  -3   7   5       46.01       40.04      9.00 o 
  -2   7   5     3470.39     3537.26    136.33 o 
  -1   7   5      530.51      728.65     84.11 o 
   0   7   5      437.16      534.56     82.79 o 
   1   7   5       41.45       19.97      3.82 o 
   2   7   5      101.29      123.64      8.04 o 
   3   7   5      177.61      162.03      6.80 o 
   4   7   5       84.86       75.68      7.75 o 
   5   7   5       75.01       68.79      7.00 o 
   6   7   5       50.55       45.02      5.27 o 
   7   7   5        8.07        7.44      4.05 o 
  -8   8   5       55.81       42.52     13.43 o 
  -7   8   5        9.00        8.02      3.52 o 
  -6   8   5      127.62      148.08     12.95 o 
  -5   8   5      590.20      595.71     30.47 o 
  -4   8   5       60.94      148.93     43.88 o 
  -3   8   5      163.75      167.67     10.60 o 
  -2   8   5      193.71      538.96     58.50 o 
  -1   8   5        8.64        6.95      4.44 o 
   0   8   5       68.48       48.30     18.58 o 
   1   8   5        0.88        6.35      3.16 o 
   2   8   5      107.47      102.29      6.26 o 
   3   8   5       31.10       27.71      3.42 o 
   4   8   5      239.54      277.05      7.23 o 
   5   8   5       16.78       19.28      3.78 o 
   6   8   5      103.44      129.53      5.50 o 
   7   8   5        0.08       -2.01      3.06 o 
  -8   9   5       10.68       10.10      7.66 o 
  -7   9   5        0.02       -0.18      2.23 o 
  -6   9   5       26.22       32.90     10.76 o 
  -5   9   5      289.18      291.10     22.20 o 
  -4   9   5      837.96      752.29     23.52 o 
  -3   9   5       21.62       14.84      6.26 o 
  -2   9   5     1353.23     1345.84     30.10 o 
  -1   9   5      380.23      421.09     25.93 o 
   0   9   5      609.50      600.65     33.30 o 
   1   9   5      302.52      313.29     11.03 o 
   2   9   5      396.82      469.82     21.29 o 
   3   9   5       57.83       49.67      4.22 o 
   4   9   5        1.83        4.09      3.07 o 
   5   9   5      172.70      184.40      7.25 o 
   6   9   5        6.69        6.47      3.16 o 
   7   9   5       27.13       16.49      5.51 o 
  -8  10   5        0.00       -2.58      3.89 o 
  -7  10   5       19.58       21.12      3.85 o 
  -6  10   5        5.40        2.26      2.16 o 
  -5  10   5     1176.43     1137.25     32.86 o 
  -4  10   5      156.57      221.26     26.56 o 
  -3  10   5     1855.17     1701.73     47.90 o 
  -2  10   5      319.80      344.27     22.42 o 
  -1  10   5      327.63      253.62     12.27 o 
   0  10   5     2128.31     2334.03     68.32 o 
   1  10   5      181.63      165.47      8.43 o 
   2  10   5     2676.97     2635.68     51.05 o 
   3  10   5      111.80       95.81     12.66 o 
   4  10   5      628.90      670.16     13.76 o 
   5  10   5       17.44       16.67      4.43 o 
   6  10   5       26.06       29.12      4.67 o 
   7  10   5       13.99        5.51      5.13 o 
  -8  11   5        0.03        3.33      4.31 o 
  -7  11   5       21.94       26.89      5.97 o 
  -6  11   5       62.81       82.11      5.56 o 
  -5  11   5      171.39      183.17     10.20 o 
  -4  11   5       66.44       76.28      8.71 o 
  -3  11   5       47.74       33.06      5.91 o 
  -2  11   5      304.36      298.46     14.46 o 
  -1  11   5      123.56      126.87     14.50 o 
   0  11   5     1520.30     1479.56     27.14 o 
   1  11   5        1.47        9.34      3.75 o 
   2  11   5      253.05      307.58     28.48 o 
   3  11   5       37.26       26.07      4.01 o 
   4  11   5      196.88      207.81      9.89 o 
   5  11   5        2.50        3.93      3.25 o 
   6  11   5       25.88       22.00      3.59 o 
   7  11   5        1.66       10.21      5.78 o 
  -8  12   5        8.30        9.60      8.25 o 
  -7  12   5       12.29       17.26      4.75 o 
  -6  12   5        2.18        2.11      1.93 o 
  -5  12   5        7.90        5.84      6.32 o 
  -4  12   5      170.20      155.33     10.90 o 
  -3  12   5      230.57      244.85     16.34 o 
  -2  12   5      889.26      856.24     18.42 o 
  -1  12   5       33.96       60.78      5.72 o 
   0  12   5      121.53      462.43     18.25 o 
   1  12   5      102.99      126.39      8.73 o 
   2  12   5        5.08        4.49      2.99 o 
   3  12   5        9.83       12.05      3.29 o 
   4  12   5      167.63      181.65     13.10 o 
   5  12   5       19.30       12.79      2.99 o 
   6  12   5      273.96      277.22      7.18 o 
   7  12   5        0.65        1.90      4.45 o 
  -8  13   5       77.86       55.57     20.56 o 
  -7  13   5       58.35       53.00      8.25 o 
  -6  13   5       19.11       20.14      4.02 o 
  -5  13   5        1.57        1.89      5.10 o 
  -4  13   5      135.94      128.69      9.35 o 
  -3  13   5        8.94        1.33      2.88 o 
  -2  13   5      167.74      166.23      9.91 o 
  -1  13   5      684.69      661.94     15.04 o 
   0  13   5     1223.64     1189.18     23.43 o 
   1  13   5      417.73      472.56     34.02 o 
   2  13   5      212.06      230.14     10.17 o 
   3  13   5        1.12       -2.83      2.83 o 
   4  13   5      472.40      500.98     12.26 o 
   5  13   5        0.29        1.40      2.19 o 
   6  13   5      194.36      204.27      8.99 o 
   7  13   5        2.58       -0.46      4.48 o 
  -8  14   5        9.25        6.29      4.87 o 
  -7  14   5       15.63       23.45      6.27 o 
  -6  14   5        2.11       -1.01      3.84 o 
  -5  14   5        3.19        3.93      6.68 o 
  -4  14   5      117.77      108.84      9.66 o 
  -3  14   5      601.00      621.28     17.50 o 
  -2  14   5        0.08        3.52      3.17 o 
  -1  14   5        3.55       -1.46      3.26 o 
   0  14   5       29.14       11.77      3.84 o 
   1  14   5      501.24      516.28     14.25 o 
   2  14   5      775.56      776.53     17.56 o 
   3  14   5      493.47      558.34     12.40 o 
   4  14   5      524.93      511.43     11.53 o 
   5  14   5        0.26        3.55      2.32 o 
   6  14   5       51.91       39.84      7.10 o 
   7  14   5       24.87       16.77      5.55 o 
  -8  15   5       23.63        7.36     10.01 o 
  -7  15   5       13.47       25.72      6.53 o 
  -6  15   5       21.69       10.55      4.81 o 
  -5  15   5        0.44       -2.48      2.48 o 
  -4  15   5        3.41        3.55      4.58 o 
  -3  15   5      141.86      133.62      7.49 o 
  -2  15   5       65.15       70.58      4.92 o 
  -1  15   5      115.31      109.86     12.66 o 
   0  15   5       95.79      104.39      6.73 o 
   1  15   5       49.25       55.49      5.31 o 
   2  15   5      556.66      542.08     12.33 o 
   3  15   5        6.85        5.68      2.96 o 
   4  15   5       41.78       37.76      3.54 o 
   5  15   5       36.95       40.85      3.24 o 
   6  15   5        3.04        2.74      5.19 o 
   7  15   5        6.85       11.66      6.23 o 
  -8  16   5       27.02       40.39     13.96 o 
  -7  16   5       57.52       57.13      6.74 o 
  -6  16   5       57.06       78.42      7.10 o 
  -5  16   5       48.26       62.04      4.67 o 
  -4  16   5      169.38      200.47     10.87 o 
  -3  16   5      184.05      173.11     11.57 o 
  -2  16   5        0.88       -1.91      3.19 o 
  -1  16   5      217.70      322.37     41.97 o 
   0  16   5        3.72        6.15      3.39 o 
   1  16   5      383.81      338.07      9.54 o 
   2  16   5       72.65       92.19     16.07 o 
   3  16   5       60.71       70.20      4.42 o 
   4  16   5       71.06       57.43      4.21 o 
   5  16   5        8.68       10.49      2.82 o 
   6  16   5       11.46       17.73      7.14 o 
   7  16   5        0.16       -4.44      6.15 o 
  -8  17   5       23.93       18.38     17.27 o 
  -7  17   5       76.38       90.82     10.47 o 
  -6  17   5        6.14       11.67      5.59 o 
  -5  17   5       47.74       52.71      3.46 o 
  -4  17   5        0.07       -0.02      2.04 o 
  -3  17   5      250.73      231.62      9.07 o 
  -2  17   5      103.10      114.16      7.60 o 
  -1  17   5      805.79      793.12     16.26 o 
   0  17   5        5.08        3.45      3.45 o 
   1  17   5      134.29      132.70      7.28 o 
   2  17   5     1236.09     1258.16     30.10 o 
   3  17   5      107.66       98.66      4.88 o 
   4  17   5       26.36       28.61      3.42 o 
   5  17   5       96.06       90.40      4.20 o 
   6  17   5       12.66       13.43      6.28 o 
   7  17   5       13.75       12.95     12.15 o 
  -7  18   5        9.39        9.49      5.19 o 
  -6  18   5        7.50        8.06      3.84 o 
  -5  18   5        0.01       -5.08      5.08 o 
  -4  18   5      151.57      154.20      6.29 o 
  -3  18   5      283.68      282.75     11.00 o 
  -2  18   5       23.16       22.57      5.84 o 
  -1  18   5        3.72        1.22      3.98 o 
   0  18   5        0.64       -3.32      3.32 o 
   1  18   5      290.90      306.32      8.85 o 
   2  18   5      778.13      762.93     16.51 o 
   3  18   5      167.89      177.22      7.82 o 
   4  18   5      350.04      345.24      7.97 o 
   5  18   5        6.73        4.43      2.96 o 
   6  18   5        2.74        4.35      5.06 o 
  -7  19   5      229.76      239.34     17.16 o 
  -6  19   5        7.48        8.98      4.03 o 
  -5  19   5      249.36      216.78     15.00 o 
  -4  19   5       20.75       19.46      3.28 o 
  -3  19   5       21.58       25.00      3.23 o 
  -2  19   5     1037.33      998.48     20.12 o 
  -1  19   5       42.81       40.96      4.89 o 
   0  19   5     1119.82     1086.40     25.13 o 
   1  19   5      125.65      128.52      8.06 o 
   2  19   5       15.21        9.26      3.76 o 
   3  19   5       88.95       83.76      5.48 o 
   4  19   5       53.67       61.25      5.52 o 
   5  19   5        0.35       -0.25      3.68 o 
   6  19   5       79.02       62.29      8.15 o 
  -7  20   5        0.23       -3.47      4.79 o 
  -6  20   5        6.80       11.65      4.58 o 
  -5  20   5       78.23       82.63      9.81 o 
  -4  20   5        9.99       10.82      5.05 o 
  -3  20   5      390.67      378.71     16.05 o 
  -2  20   5      118.80      119.97      8.58 o 
  -1  20   5      386.52      374.53     11.63 o 
   0  20   5      694.02      697.07     18.82 o 
   1  20   5       25.60       18.33      4.92 o 
   2  20   5     1385.90     1355.25     24.28 o 
   3  20   5        0.16       -0.45      2.76 o 
   4  20   5      322.27      308.03      8.45 o 
   5  20   5        4.53        9.30      4.71 o 
   6  20   5       24.39       23.29      6.54 o 
  -7  21   5       37.82       50.96     12.78 o 
  -6  21   5       65.38       70.75      5.88 o 
  -5  21   5       13.44       14.20      4.90 o 
  -4  21   5      220.17      203.24     16.76 o 
  -3  21   5      149.61      161.15     14.84 o 
  -2  21   5      343.48      373.32     16.49 o 
  -1  21   5        0.58       -1.25      4.10 o 
   0  21   5      637.29      606.26     18.66 o 
   1  21   5       22.13       22.57      4.34 o 
   2  21   5       25.26       13.18      4.80 o 
   3  21   5      224.99      226.14      8.88 o 
   4  21   5      107.40       97.90      5.17 o 
   5  21   5       13.54        8.76      4.47 o 
   6  21   5        2.10        0.66      4.01 o 
  -7  22   5        0.12       -9.63      9.63 o 
  -6  22   5       73.99       74.81      6.94 o 
  -5  22   5       63.88       84.75      6.18 o 
  -4  22   5      373.36      340.37     22.19 o 
  -3  22   5     1421.89     1452.46     30.48 o 
  -2  22   5      646.16      723.94     16.88 o 
  -1  22   5      443.84      441.43     14.46 o 
   0  22   5     1444.82     1500.13     36.78 o 
   1  22   5       21.09        9.38      4.18 o 
   2  22   5      417.26      429.07     12.97 o 
   3  22   5       30.89       17.81      3.14 o 
   4  22   5       36.36       34.22      5.45 o 
   5  22   5       26.32       36.85      5.83 o 
   6  22   5        0.05       -3.58      4.25 o 
  -7  23   5      149.17      177.25     36.40 o 
  -6  23   5       15.01       19.14      4.20 o 
  -5  23   5      150.28      146.89     41.36 o 
  -4  23   5      729.07      767.57     19.02 o 
  -3  23   5        6.08        0.89      3.33 o 
  -2  23   5     1215.43     1222.52     28.62 o 
  -1  23   5      878.73      865.93     25.78 o 
   0  23   5       37.07       37.34      6.60 o 
   1  23   5      467.65      455.00     12.78 o 
   2  23   5       16.73       19.80      3.79 o 
   3  23   5       29.13       17.64      2.98 o 
   4  23   5       46.67       44.00      9.38 o 
   5  23   5       26.62       25.20      6.90 o 
   6  23   5       17.11       19.07      5.37 o 
  -7  24   5        4.64        0.34     10.76 o 
  -6  24   5       37.24       35.34      4.85 o 
  -5  24   5       19.07       11.42      3.96 o 
  -4  24   5       29.24       23.54      5.84 o 
  -3  24   5      171.47      177.22      8.35 o 
  -2  24   5      109.06      101.50      6.90 o 
  -1  24   5       47.60       50.68      5.24 o 
   0  24   5      128.79      105.24      7.27 o 
   1  24   5        8.44       11.11      4.08 o 
   2  24   5       61.48       57.83      5.00 o 
   3  24   5        1.59        3.44      3.39 o 
   4  24   5       47.40       52.37      9.25 o 
   5  24   5        1.43        4.21      5.45 o 
   6  24   5       99.09      106.06      8.46 o 
  -7  25   5        3.09       -0.10     13.82 o 
  -6  25   5      119.10      130.38      9.39 o 
  -5  25   5       11.65       10.15      5.73 o 
  -4  25   5      139.91      152.85      8.16 o 
  -3  25   5       34.59       30.05      2.93 o 
  -2  25   5      114.85       87.42      6.19 o 
  -1  25   5       12.71       11.44      5.37 o 
   0  25   5       71.41       62.40      6.93 o 
   1  25   5        7.33        8.85      4.53 o 
   2  25   5        2.13        4.72      3.10 o 
   3  25   5        0.01       -1.19      1.76 o 
   4  25   5      161.56      119.81     14.64 o 
   5  25   5        1.33        9.52      7.40 o 
   6  25   5       10.22        7.64      4.75 o 
  -6  26   5        6.32        3.42      3.73 o 
  -5  26   5      216.30      203.81     16.52 o 
  -4  26   5      173.17      162.72     17.81 o 
  -3  26   5      666.26      683.11     12.35 o 
  -2  26   5       64.12       37.84      6.37 o 
  -1  26   5      137.54      150.54      7.81 o 
   0  26   5      266.43      270.21     11.87 o 
   1  26   5        1.85       -0.20      3.68 o 
   2  26   5      373.19      401.63     13.93 o 
   3  26   5       10.14        9.74      2.78 o 
   4  26   5      261.26      265.89     18.39 o 
   5  26   5        2.99        9.21      6.57 o 
  -6  27   5        7.45       11.95      6.23 o 
  -5  27   5       23.73       16.69      4.77 o 
  -4  27   5        0.89        3.08      3.81 o 
  -3  27   5      177.27      142.43      9.43 o 
  -2  27   5        3.58        0.24      2.45 o 
  -1  27   5       37.33       24.08      5.04 o 
   0  27   5      109.57      118.47      7.02 o 
   1  27   5       45.45       27.29      5.65 o 
   2  27   5      416.11      427.67     10.56 o 
   3  27   5        0.09        1.47      2.49 o 
   4  27   5       28.08       26.75      9.31 o 
   5  27   5        6.19        7.27      6.58 o 
  -6  28   5        9.67        9.34      7.63 o 
  -5  28   5       15.06       18.16      6.51 o 
  -4  28   5       75.71       64.87      8.56 o 
  -3  28   5      286.82      307.94     11.90 o 
  -2  28   5       29.27       24.92      4.18 o 
  -1  28   5      100.16      107.42      6.03 o 
   0  28   5      318.91      315.31     10.09 o 
   1  28   5       10.49        6.92      2.83 o 
   2  28   5        3.80        3.19      3.29 o 
   3  28   5       39.21       29.18      3.95 o 
   4  28   5       31.31       32.12      8.60 o 
   5  28   5        4.02        9.71      6.17 o 
  -6  29   5        0.43        4.68      8.52 o 
  -5  29   5        0.02       -0.38      3.40 o 
  -4  29   5        8.52       26.68      7.22 o 
  -3  29   5        7.00        6.50      4.43 o 
  -2  29   5       91.76       95.76      5.19 o 
  -1  29   5       12.08       13.72      3.99 o 
   0  29   5      108.83       90.16      5.92 o 
   1  29   5       45.52       42.06      4.60 o 
   2  29   5        3.35        9.37      2.76 o 
   3  29   5       50.38       58.59      3.60 o 
   4  29   5        5.45       10.71      6.43 o 
   5  29   5       16.09       13.02      6.97 o 
  -6  30   5        3.97        9.48      9.39 o 
  -5  30   5       10.74       11.16      5.53 o 
  -4  30   5       68.44       75.02     14.11 o 
  -3  30   5       32.54       34.13      5.03 o 
  -2  30   5      121.11      128.78      9.24 o 
  -1  30   5        0.26       -0.71      3.68 o 
   0  30   5      259.96      257.98     10.85 o 
   1  30   5       44.14       44.45      4.34 o 
   2  30   5      184.43      171.53     18.07 o 
   3  30   5       19.71       24.22      8.15 o 
   4  30   5        8.46        8.50      6.57 o 
   5  30   5        3.31        2.92      4.79 o 
  -6  31   5       36.60       29.38     11.08 o 
  -5  31   5       48.76       40.31      5.50 o 
  -4  31   5       12.92       14.83      4.86 o 
  -3  31   5        0.19        1.40      5.33 o 
  -2  31   5      100.21      110.75      8.42 o 
  -1  31   5        0.16        0.63      2.74 o 
   0  31   5      110.58      126.56      6.99 o 
   1  31   5       49.87       47.51      4.65 o 
   2  31   5        0.16        1.44      3.78 o 
   3  31   5        0.48        3.08      5.52 o 
   4  31   5        6.53        9.26      7.54 o 
   5  31   5        3.97       10.00     12.10 o 
  -5  32   5       69.56       38.77     15.92 o 
  -4  32   5        9.31        8.47      5.90 o 
  -3  32   5       15.20       18.47      4.73 o 
  -2  32   5        8.20       10.22      5.66 o 
  -1  32   5        0.21        1.19      3.40 o 
   0  32   5        0.05        1.35      4.01 o 
   1  32   5        0.99        2.68      2.91 o 
   2  32   5        9.56        8.72      4.05 o 
   3  32   5       55.12       53.54      8.87 o 
   4  32   5        3.03       -2.77      7.74 o 
  -5  33   5       29.63       39.57      9.98 o 
  -4  33   5       33.68       26.77      5.29 o 
  -3  33   5       52.71       48.92      5.57 o 
  -2  33   5       12.79       24.04      6.92 o 
  -1  33   5       49.46       47.90      6.25 o 
   0  33   5       48.57       44.89      6.14 o 
   1  33   5        4.33        4.93      4.62 o 
   2  33   5        7.55        5.70      3.11 o 
   3  33   5        2.63        7.03      6.78 o 
   4  33   5       32.23       26.38     10.61 o 
  -5  34   5       16.89       18.58     10.90 o 
  -4  34   5       11.97        8.06      7.02 o 
  -3  34   5       10.65       12.13      4.98 o 
  -2  34   5        0.15       -4.86      4.86 o 
  -1  34   5       32.08       27.51      5.44 o 
   0  34   5       32.81       29.90      5.60 o 
   1  34   5       74.82       84.47      6.39 o 
   2  34   5       20.83       16.62      5.87 o 
   3  34   5       30.58       48.88     10.65 o 
   4  34   5       38.75       39.84     14.29 o 
  -4  35   5        3.66        2.31      3.57 o 
  -3  35   5        2.12       -0.82      4.76 o 
  -2  35   5      175.36      183.40     15.35 o 
  -1  35   5        0.02        6.98      4.61 o 
   0  35   5       54.59       53.79     11.92 o 
   1  35   5        1.75        0.06      3.83 o 
   2  35   5       12.97        0.03      7.92 o 
   3  35   5        5.78        6.42      7.80 o 
  -4  36   5        7.50        2.69      4.94 o 
  -3  36   5        8.29        9.90      5.78 o 
  -2  36   5       32.14       29.19      9.03 o 
  -1  36   5      102.23       87.64      7.83 o 
   0  36   5       76.19       89.74      8.31 o 
   1  36   5       71.09       62.16      6.65 o 
   2  36   5      167.23      186.72     16.37 o 
   3  36   5        2.85        7.01      9.27 o 
  -4  37   5       53.69       45.43      8.51 o 
  -3  37   5       46.16       40.59      6.24 o 
  -2  37   5       33.00       29.92      6.32 o 
  -1  37   5       32.75       31.39      5.89 o 
   0  37   5       48.90       46.63      7.43 o 
   1  37   5        1.61        5.48      3.87 o 
   2  37   5        3.93       -0.03      6.57 o 
   3  37   5       13.87       13.61     10.33 o 
  -3  38   5       38.11       34.10      6.11 o 
  -2  38   5        1.08        1.03      5.57 o 
  -1  38   5       32.20       26.58      7.68 o 
   0  38   5      102.36      108.64     13.09 o 
   1  38   5        8.72        4.95      4.83 o 
   2  38   5       85.78       74.79     22.89 o 
  -3  39   5       23.96       21.78      6.67 o 
  -2  39   5      131.87      105.37     24.04 o 
  -1  39   5       24.60       26.52      6.79 o 
   0  39   5       29.20       34.60      7.31 o 
   1  39   5       64.38       67.24      5.85 o 
   2  39   5        7.07        3.83      8.92 o 
  -2  40   5       49.75       51.90     12.19 o 
  -1  40   5       10.24       28.28      7.25 o 
   0  40   5       29.85       29.01      7.94 o 
   1  40   5       11.83       20.96      7.18 o 
  -1  41   5       13.40       18.93     11.09 o 
   0  41   5        3.43       10.18      4.93 o 
  -8   0   6       36.08        2.07     17.99 o 
  -7   0   6       11.70       37.33     14.38 o 
  -6   0   6       13.52       26.79     22.65 o 
  -5   0   6        9.42        8.41      8.34 o 
  -4   0   6       82.89       40.16     15.00 o 
  -3   0   6      154.06      159.85     12.85 o 
  -2   0   6      145.01      171.59     16.40 o 
  -1   0   6     3400.42     3420.25    115.94 o 
   0   0   6      797.12      772.44     28.13 o 
   1   0   6      206.62      202.62     20.42 o 
   2   0   6      118.43       89.29      8.15 o 
   3   0   6      136.96      157.62      9.50 o 
   4   0   6      130.83      124.84     11.04 o 
   5   0   6      222.69      231.35     15.60 o 
   6   0   6        0.05       -5.44      5.64 o 
   7   0   6       28.15       34.08      8.71 o 
  -8   1   6        9.15       52.67     14.64 o 
  -7   1   6       11.63       -1.96     22.13 o 
  -6   1   6      300.57      289.85     25.60 o 
  -5   1   6        0.00       -0.54      4.76 o 
  -4   1   6      313.68      454.62     76.64 o 
  -3   1   6        1.04        4.94      5.30 o 
  -2   1   6        0.10        3.57      6.40 o 
  -1   1   6      156.90      277.08     66.99 o 
   0   1   6      225.85      261.02     21.23 o 
   1   1   6      214.13      196.71     11.06 o 
   2   1   6      307.52      295.48     12.89 o 
   3   1   6       83.33       69.62      6.17 o 
   4   1   6      356.73      352.71     10.70 o 
   5   1   6        0.93        3.60      3.72 o 
   6   1   6      112.37      117.45      7.45 o 
   7   1   6        3.90        7.96      3.99 o 
  -8   2   6        5.38        4.37      5.74 o 
  -7   2   6       10.43       17.06     20.63 o 
  -6   2   6      186.54      212.56     17.27 o 
  -5   2   6        0.54       -2.08      4.43 o 
  -4   2   6     2092.69     2008.29     46.01 o 
  -3   2   6        0.37        6.11      5.21 o 
  -2   2   6     2053.68     1900.36     41.46 o 
  -1   2   6      777.99      799.99     21.12 o 
   0   2   6     1412.58     1318.98     31.49 o 
   1   2   6      212.37      251.72     13.17 o 
   2   2   6      804.17      712.01     18.61 o 
   3   2   6      138.10      148.17      8.72 o 
   4   2   6       38.00       26.07      4.15 o 
   5   2   6       24.09       13.47      4.20 o 
   6   2   6        3.45        8.32      4.60 o 
   7   2   6        4.11       16.23      5.47 o 
  -8   3   6       36.36       39.51     21.21 o 
  -7   3   6       35.29       42.66     12.45 o 
  -6   3   6        1.75        4.38      8.60 o 
  -5   3   6       28.54       21.26      5.31 o 
  -4   3   6       16.70       15.29     13.69 o 
  -3   3   6        0.97       -0.29      5.00 o 
  -2   3   6      148.44      296.50     79.81 o 
  -1   3   6       80.95      217.35     51.73 o 
   0   3   6        4.96        1.30      4.43 o 
   1   3   6      547.22      524.66     14.44 o 
   2   3   6      296.93      275.05     12.30 o 
   3   3   6      145.85      150.80      8.87 o 
   4   3   6       56.95       55.07      5.22 o 
   5   3   6       20.81       18.94      4.36 o 
   6   3   6        1.92       -3.41      3.41 o 
   7   3   6       19.36       31.72      5.01 o 
  -8   4   6        9.55       11.18     11.34 o 
  -7   4   6        2.21       16.39     10.81 o 
  -6   4   6        0.06        4.25     12.03 o 
  -5   4   6      162.92      150.33     22.17 o 
  -4   4   6        1.18        2.37      4.25 o 
  -3   4   6       80.93      104.21     25.60 o 
  -2   4   6      624.15      630.35     18.15 o 
  -1   4   6       61.09       42.52     12.30 o 
   0   4   6      702.38      766.13     32.26 o 
   1   4   6       11.49       14.99      4.48 o 
   2   4   6      363.09      358.35     25.87 o 
   3   4   6       14.86       17.42      3.92 o 
   4   4   6        3.21        3.79      3.23 o 
   5   4   6       72.00       84.72      9.21 o 
   6   4   6        0.34       -0.74      3.82 o 
   7   4   6        6.86        8.70      4.39 o 
  -8   5   6       33.11       62.12     12.77 o 
  -7   5   6        0.90       -3.57      6.98 o 
  -6   5   6       97.13      103.94     11.41 o 
  -5   5   6       86.63       73.10     14.63 o 
  -4   5   6       47.80       35.40      6.91 o 
  -3   5   6      414.58      446.13     18.28 o 
  -2   5   6       36.42       45.24     13.01 o 
  -1   5   6       69.94       60.76      9.54 o 
   0   5   6      609.81      602.10     19.61 o 
   1   5   6       59.85       78.12      8.23 o 
   2   5   6      427.85      453.77     12.29 o 
   3   5   6      120.44      118.59      6.07 o 
   4   5   6       59.88       48.30      7.55 o 
   5   5   6      152.25      169.15      7.15 o 
   6   5   6       40.23       28.64      5.06 o 
   7   5   6        0.36        1.95      4.50 o 
  -8   6   6        0.87        6.71      6.12 o 
  -7   6   6       23.80       24.84      4.85 o 
  -6   6   6      204.70      199.72     14.64 o 
  -5   6   6        0.35       -0.74      4.27 o 
  -4   6   6      332.60      318.76     15.65 o 
  -3   6   6        3.52        7.08      6.10 o 
  -2   6   6       54.91       38.03     10.10 o 
  -1   6   6       55.85      131.72     23.51 o 
   0   6   6       53.72       41.35      7.74 o 
   1   6   6      577.51      549.47     18.57 o 
   2   6   6       67.71       84.25      9.94 o 
   3   6   6      102.98       97.04      6.91 o 
   4   6   6        0.46        3.01      3.13 o 
   5   6   6        0.03        1.41      3.25 o 
   6   6   6        1.07        3.97      4.38 o 
   7   6   6        1.58        8.78      5.25 o 
  -8   7   6       33.69       53.87     15.97 o 
  -7   7   6        7.91        6.17      5.80 o 
  -6   7   6        0.04        2.22      5.70 o 
  -5   7   6        0.06       -4.69      4.78 o 
  -4   7   6       40.54       31.07      7.48 o 
  -3   7   6        6.11        8.69      4.53 o 
  -2   7   6       24.01       21.61      6.21 o 
  -1   7   6      277.58      283.53     12.46 o 
   0   7   6       35.93       24.35      5.66 o 
   1   7   6       17.37       14.93      5.76 o 
   2   7   6        9.88        7.32      3.94 o 
   3   7   6       10.59       15.27      3.78 o 
   4   7   6      126.81      119.44      8.63 o 
   5   7   6       61.01       68.83      5.44 o 
   6   7   6       39.16       40.31      6.57 o 
   7   7   6        0.17        2.05      5.26 o 
  -8   8   6        1.45        7.67      6.66 o 
  -7   8   6        9.34        7.69      5.46 o 
  -6   8   6       71.64       64.57      8.69 o 
  -5   8   6       45.92       34.89      9.35 o 
  -4   8   6        3.94        3.02      4.15 o 
  -3   8   6        7.67        7.11      5.08 o 
  -2   8   6       78.16      188.33     39.99 o 
  -1   8   6      243.27      230.24     11.21 o 
   0   8   6       73.94       58.55     14.53 o 
   1   8   6        2.59        1.47      3.74 o 
   2   8   6       52.22       55.33      5.76 o 
   3   8   6       19.39       12.11      3.48 o 
   4   8   6       10.47        5.78      3.40 o 
   5   8   6       45.26       41.64      4.96 o 
   6   8   6        5.72       21.60      8.31 o 
   7   8   6        1.01        8.06      8.85 o 
  -8   9   6       39.64       88.08     31.29 o 
  -7   9   6        2.23        4.68      4.73 o 
  -6   9   6        0.87        1.47      7.87 o 
  -5   9   6        2.31        8.88      6.58 o 
  -4   9   6        8.64        1.05      5.08 o 
  -3   9   6       60.37       51.56     12.99 o 
  -2   9   6      419.34      377.54     16.83 o 
  -1   9   6        0.53       -3.29      4.10 o 
   0   9   6      187.86      237.49     13.73 o 
   1   9   6       50.39       48.21      5.85 o 
   2   9   6       18.94       17.09      3.90 o 
   3   9   6      180.81      176.54     12.43 o 
   4   9   6       45.91       26.10      6.33 o 
   5   9   6        7.79        5.13      2.95 o 
   6   9   6        5.41        3.46      3.02 o 
   7   9   6        5.73        0.08      6.12 o 
  -8  10   6        5.54        4.93     14.29 o 
  -7  10   6        8.59       12.27     10.31 o 
  -6  10   6        2.40        0.49      5.19 o 
  -5  10   6       91.59       85.87     10.86 o 
  -4  10   6      114.54      119.75     20.79 o 
  -3  10   6        0.00        2.44      7.18 o 
  -2  10   6      109.23      131.19     12.76 o 
  -1  10   6      236.93      320.32     27.71 o 
   0  10   6      153.16      162.29      9.97 o 
   1  10   6       42.60       37.17      4.80 o 
   2  10   6      140.02      146.60     12.27 o 
   3  10   6       51.59       40.60      5.02 o 
   4  10   6        2.54        3.38      3.12 o 
   5  10   6        0.49       -0.86      3.29 o 
   6  10   6        0.02        2.80      3.22 o 
  -8  11   6      137.16      164.08     18.10 o 
  -7  11   6        1.03        5.43      7.74 o 
  -6  11   6      246.85      250.05     12.94 o 
  -5  11   6        1.56        2.06      4.53 o 
  -4  11   6        0.01       -4.80      6.43 o 
  -3  11   6      206.89      192.87     12.60 o 
  -2  11   6     1061.22     1080.54     46.17 o 
  -1  11   6      300.36      307.11     14.63 o 
   0  11   6      201.12      199.02     10.40 o 
   1  11   6        8.26        4.10      3.90 o 
   2  11   6       21.57       24.01      5.90 o 
   3  11   6      188.86      195.64      9.13 o 
   4  11   6      141.97      123.37      9.50 o 
   5  11   6       15.35       16.87      3.68 o 
   6  11   6       50.48       41.31      4.95 o 
  -8  12   6       38.86       42.45     12.46 o 
  -7  12   6        1.35        4.24      6.52 o 
  -6  12   6       17.87       12.88      6.61 o 
  -5  12   6       14.62       12.44      5.28 o 
  -4  12   6       23.80       18.63      6.36 o 
  -3  12   6      249.68      207.59     11.71 o 
  -2  12   6      743.30      797.51     24.77 o 
  -1  12   6       20.84       17.38      4.83 o 
   0  12   6       59.18       37.62      7.66 o 
   1  12   6      173.80      177.72      8.30 o 
   2  12   6      327.44      314.50      9.75 o 
   3  12   6       56.98       59.48      5.12 o 
   4  12   6      235.24      242.09     10.14 o 
   5  12   6       12.51       12.09      3.53 o 
   6  12   6        2.21        6.59      6.34 o 
  -8  13   6        9.41       15.71      7.21 o 
  -7  13   6        0.22        0.83      5.09 o 
  -6  13   6       51.71       52.71      9.34 o 
  -5  13   6       42.62       32.90      7.26 o 
  -4  13   6      104.33      130.09     10.03 o 
  -3  13   6       17.05       12.10      3.71 o 
  -2  13   6      377.54      571.25     54.86 o 
  -1  13   6       88.58      105.88     10.07 o 
   0  13   6       99.61      259.90     49.99 o 
   1  13   6        2.97        1.26      4.23 o 
   2  13   6        3.06        3.56      3.97 o 
   3  13   6       12.00        7.18      3.88 o 
   4  13   6       62.47       60.40      5.49 o 
   5  13   6        0.30       -1.00      3.82 o 
   6  13   6       53.73       69.28     11.32 o 
  -8  14   6        3.43        4.86      8.58 o 
  -7  14   6        1.56        1.54      5.80 o 
  -6  14   6      308.04      326.43     18.31 o 
  -5  14   6       11.55       13.29      6.32 o 
  -4  14   6     1355.60     1401.39     42.33 o 
  -3  14   6        3.72        4.87      3.82 o 
  -2  14   6      822.61      808.56     19.69 o 
  -1  14   6      771.05      777.92     20.64 o 
   0  14   6      862.27      878.08     19.82 o 
   1  14   6      276.35      291.83      9.53 o 
   2  14   6      391.42      399.69     12.37 o 
   3  14   6        2.22        2.84      3.25 o 
   4  14   6       62.18       59.63      4.87 o 
   5  14   6       13.24        8.05      4.39 o 
   6  14   6        3.73        6.74      7.23 o 
  -7  15   6        9.31        7.17      8.04 o 
  -6  15   6      213.26      204.88     12.57 o 
  -5  15   6       78.27       73.72      8.78 o 
  -4  15   6        1.51       -3.23      3.23 o 
  -3  15   6      111.68      114.66     12.14 o 
  -2  15   6       31.43       22.08      5.34 o 
  -1  15   6      100.60       91.48      9.69 o 
   0  15   6      151.49      155.32     21.24 o 
   1  15   6       88.35       88.03      6.89 o 
   2  15   6      674.05      656.32     19.53 o 
   3  15   6       43.09       38.48      4.55 o 
   4  15   6      181.37      196.15      8.64 o 
   5  15   6        5.78        8.57      3.22 o 
   6  15   6       62.43       56.13      7.77 o 
  -7  16   6        1.83       10.48      6.38 o 
  -6  16   6       87.08      101.97     13.26 o 
  -5  16   6       63.66       58.06      5.85 o 
  -4  16   6      131.91      159.76      9.79 o 
  -3  16   6       68.17       69.09      8.07 o 
  -2  16   6       80.18       83.87     13.04 o 
  -1  16   6      147.44      160.63     12.57 o 
   0  16   6     1361.82     1336.67     26.45 o 
   1  16   6       41.07       55.66      7.03 o 
   2  16   6      340.60      335.37     15.10 o 
   3  16   6       36.09       40.06      5.53 o 
   4  16   6        0.41       -0.11      2.52 o 
   5  16   6       55.96       53.51      4.39 o 
   6  16   6        4.18       14.98      7.05 o 
  -7  17   6       13.46       15.48      9.77 o 
  -6  17   6      102.59      102.01     23.11 o 
  -5  17   6       17.58       17.26      2.79 o 
  -4  17   6      773.57      791.66     34.18 o 
  -3  17   6        0.45        2.19      3.46 o 
  -2  17   6       35.43      130.25     29.85 o 
  -1  17   6      201.28      179.59      9.64 o 
   0  17   6      220.70      253.17     12.36 o 
   1  17   6      535.04      474.16     13.72 o 
   2  17   6      517.03      557.77     14.69 o 
   3  17   6      124.32      109.30      7.94 o 
   4  17   6      173.82      189.15      7.89 o 
   5  17   6        4.75        5.41      3.57 o 
   6  17   6       10.71       18.83      6.19 o 
  -7  18   6       15.37       10.85      6.82 o 
  -6  18   6       22.24        8.01      7.79 o 
  -5  18   6       10.03       11.26      3.20 o 
  -4  18   6      613.25      640.65     19.28 o 
  -3  18   6      132.82      141.64      7.39 o 
  -2  18   6     3615.86     3531.82     84.12 o 
  -1  18   6        8.62        8.68      3.87 o 
   0  18   6      933.01      894.94     21.69 o 
   1  18   6      432.14      411.42     11.72 o 
   2  18   6       27.21       29.66      4.91 o 
   3  18   6      628.85      600.02     14.86 o 
   4  18   6        1.10        3.51      2.70 o 
   5  18   6       11.87       16.13      6.10 o 
   6  18   6        0.66       -1.36      5.26 o 
  -7  19   6       49.59       38.04      9.85 o 
  -6  19   6       23.28       30.44      6.38 o 
  -5  19   6       51.33       46.03      4.00 o 
  -4  19   6      234.09      244.76     10.90 o 
  -3  19   6       17.76       12.59      5.13 o 
  -2  19   6      122.02      126.95     11.03 o 
  -1  19   6      124.08      119.52      7.40 o 
   0  19   6      155.56      131.19     18.11 o 
   1  19   6      480.55      456.09     12.72 o 
   2  19   6      106.83       90.56      7.43 o 
   3  19   6        2.65        9.29      2.93 o 
   4  19   6       33.61       34.81      4.23 o 
   5  19   6       10.40       16.36      5.71 o 
   6  19   6        2.61        8.16      5.87 o 
  -7  20   6        0.37        4.95      5.69 o 
  -6  20   6       22.91       19.33      5.74 o 
  -5  20   6       40.69       33.49      3.65 o 
  -4  20   6       98.47      120.11     11.21 o 
  -3  20   6     1280.97     1246.08     30.66 o 
  -2  20   6       49.39       32.10      7.97 o 
  -1  20   6      298.44      287.32     11.54 o 
   0  20   6      333.08      296.56     16.05 o 
   1  20   6       21.53       28.00      5.75 o 
   2  20   6       95.86      100.93      7.78 o 
   3  20   6        6.07        7.59      3.37 o 
   4  20   6       11.22        5.82      3.07 o 
   5  20   6       45.85       46.33      7.21 o 
   6  20   6        5.53        8.58      6.22 o 
  -7  21   6        1.07        5.05      7.09 o 
  -6  21   6       98.03      116.74      7.99 o 
  -5  21   6        4.53       11.05      6.44 o 
  -4  21   6       13.40        7.87      3.75 o 
  -3  21   6       56.21       62.92      5.37 o 
  -2  21   6       23.66       27.43      7.42 o 
  -1  21   6      356.22      341.39     18.66 o 
   0  21   6      136.63      159.35     10.14 o 
   1  21   6        0.51        0.89      3.15 o 
   2  21   6      233.84      241.72     10.47 o 
   3  21   6       14.73       20.67      3.72 o 
   4  21   6        6.71       10.43      3.21 o 
   5  21   6        7.88        6.80      6.12 o 
   6  21   6        9.93        6.88      7.53 o 
  -7  22   6        1.84        2.81      5.31 o 
  -6  22   6       87.94       91.64      9.08 o 
  -5  22   6       26.47       25.20      6.95 o 
  -4  22   6       30.48       35.01      4.30 o 
  -3  22   6       23.57       33.29      4.10 o 
  -2  22   6       39.91       45.81      6.47 o 
  -1  22   6       22.73       10.12      4.61 o 
   0  22   6       11.12        9.62      4.17 o 
   1  22   6      117.06      114.32      8.70 o 
   2  22   6       17.88       24.82      4.21 o 
   3  22   6        0.06       -2.39      2.39 o 
   4  22   6        3.52        2.50      3.51 o 
   5  22   6        0.35        1.15      6.71 o 
  -6  23   6       44.02       31.57      6.73 o 
  -5  23   6        4.82        4.13      4.55 o 
  -4  23   6      156.63      147.06      6.54 o 
  -3  23   6        1.88        0.42      4.16 o 
  -2  23   6      113.22      118.68      8.08 o 
  -1  23   6        0.13       -4.79      4.79 o 
   0  23   6        0.16       -4.28      4.28 o 
   1  23   6      115.83      137.92      8.15 o 
   2  23   6       18.04        5.36      4.18 o 
   3  23   6      166.77      151.65      7.67 o 
   4  23   6       19.70        6.99      5.69 o 
   5  23   6        6.30        8.12      8.04 o 
  -6  24   6        4.98        9.15      5.11 o 
  -5  24   6       14.14       20.13      6.90 o 
  -4  24   6        9.37        5.50      2.95 o 
  -3  24   6      203.71      214.65     15.99 o 
  -2  24   6      212.64      187.51      8.57 o 
  -1  24   6        3.31        5.10      4.03 o 
   0  24   6      167.43      142.88      8.40 o 
   1  24   6      213.15      211.65     11.46 o 
   2  24   6        0.75       -0.08      4.16 o 
   3  24   6        1.19        0.27      3.88 o 
   4  24   6        0.32        3.30      7.32 o 
   5  24   6        0.22       -5.32      6.29 o 
  -6  25   6        0.31        3.64      3.93 o 
  -5  25   6       55.96       44.76      7.02 o 
  -4  25   6      148.89      129.47      9.67 o 
  -3  25   6        6.95       10.77      3.16 o 
  -2  25   6      143.77      131.76      8.60 o 
  -1  25   6      119.93      105.50      7.95 o 
   0  25   6       26.49       21.38      5.44 o 
   1  25   6       93.78       90.03      6.97 o 
   2  25   6       71.64       52.34      5.62 o 
   3  25   6       36.39       22.48      5.73 o 
   4  25   6        0.46        4.49      7.66 o 
   5  25   6        6.20        3.07      6.07 o 
  -6  26   6       18.92       15.06      5.76 o 
  -5  26   6       16.02       19.93      6.47 o 
  -4  26   6        2.35        6.12      4.26 o 
  -3  26   6       28.06       31.29      5.85 o 
  -2  26   6      176.73      175.96      8.13 o 
  -1  26   6       40.95       46.43      5.32 o 
   0  26   6      128.82      135.90      8.69 o 
   1  26   6       47.62       56.07      6.39 o 
   2  26   6       67.58       61.56      8.27 o 
   3  26   6       95.37       78.99      7.83 o 
   4  26   6       16.08       12.81      9.00 o 
   5  26   6       15.15       14.52      7.43 o 
  -6  27   6      112.45       98.49      9.53 o 
  -5  27   6        0.54        3.92      4.10 o 
  -4  27   6        0.05       -4.20      5.71 o 
  -3  27   6      122.50      123.79      9.82 o 
  -2  27   6       22.26       22.55      5.47 o 
  -1  27   6       45.25       35.51      5.31 o 
   0  27   6        0.02       -2.00      4.61 o 
   1  27   6        5.77        5.78      5.50 o 
   2  27   6        0.03       -4.86      4.86 o 
   3  27   6       44.22       24.33     11.55 o 
   4  27   6       59.01       45.67      8.83 o 
   5  27   6       14.04       16.06      6.10 o 
  -6  28   6      104.15       58.40     23.04 o 
  -5  28   6        1.97        3.94      4.98 o 
  -4  28   6      267.98      228.67     11.81 o 
  -3  28   6        1.66        6.17      2.83 o 
  -2  28   6       21.28       20.43      4.13 o 
  -1  28   6       16.70       13.84      4.13 o 
   0  28   6      108.75       85.49     10.17 o 
   1  28   6      103.45      108.37      9.54 o 
   2  28   6      174.45      185.26     11.83 o 
   3  28   6      212.57      232.71     55.97 o 
   4  28   6       26.54       33.36      8.44 o 
  -5  29   6        2.77        4.10      4.05 o 
  -4  29   6       30.50       24.33      8.19 o 
  -3  29   6        5.38        5.12      2.63 o 
  -2  29   6       33.92       20.59      4.99 o 
  -1  29   6        5.06        7.35      3.77 o 
   0  29   6       99.66       75.57      8.00 o 
   1  29   6        2.84        2.25      4.83 o 
   2  29   6        1.56        0.39      3.02 o 
   3  29   6        0.06        2.12      7.06 o 
   4  29   6       22.45       17.38      8.38 o 
  -5  30   6        1.90       12.58      6.15 o 
  -4  30   6       20.04       19.66      5.61 o 
  -3  30   6        2.73        3.92      4.34 o 
  -2  30   6      163.98      193.94      7.68 o 
  -1  30   6       17.81       21.23      4.87 o 
   0  30   6      166.09      166.61     12.89 o 
   1  30   6       73.39       89.95      8.52 o 
   2  30   6      128.92      155.25      8.60 o 
   3  30   6        0.01       -2.59      5.86 o 
   4  30   6       79.67       75.01     13.29 o 
  -5  31   6       20.11       15.01      5.16 o 
  -4  31   6        0.84       -0.81      4.30 o 
  -3  31   6       11.76       12.18      6.10 o 
  -2  31   6        0.39       -4.03      4.03 o 
  -1  31   6        0.19       -0.85      2.92 o 
   0  31   6      127.55      111.24      7.22 o 
   1  31   6        5.01        9.93      3.94 o 
   2  31   6       63.66       60.45      4.99 o 
   3  31   6       22.17       24.91      9.07 o 
   4  31   6       52.65       46.25      9.42 o 
  -5  32   6        1.02        2.75      6.15 o 
  -4  32   6        0.13        0.43      5.12 o 
  -3  32   6        4.72        4.97      4.28 o 
  -2  32   6       62.57       63.53      5.96 o 
  -1  32   6       15.15       15.30      4.92 o 
   0  32   6      154.16      158.33      8.85 o 
   1  32   6        9.31        9.52      5.23 o 
   2  32   6       66.67       60.83      6.82 o 
   3  32   6        1.43       -3.62      7.28 o 
  -4  33   6       53.03       52.13     11.32 o 
  -3  33   6        0.41        0.29      4.39 o 
  -2  33   6       60.91       62.53      7.57 o 
  -1  33   6        1.19        0.36      3.06 o 
   0  33   6        1.64       -1.95      3.81 o 
   1  33   6        0.06       -0.07      3.64 o 
   2  33   6       82.43       97.48     18.29 o 
   3  33   6       11.18       24.21      8.13 o 
  -4  34   6       90.69       76.40     10.90 o 
  -3  34   6       15.69       15.61      5.42 o 
  -2  34   6      246.01      288.96     13.32 o 
  -1  34   6        4.85        0.76      6.64 o 
   0  34   6      135.73      159.04      7.96 o 
   1  34   6       23.52       25.66      4.95 o 
   2  34   6        2.85        3.16      6.21 o 
   3  34   6        6.54       23.68      9.11 o 
  -4  35   6       29.97       33.77      6.95 o 
  -3  35   6       11.19        8.85      4.78 o 
  -2  35   6       17.72       11.83      7.28 o 
  -1  35   6        0.37        1.15      4.46 o 
   0  35   6       71.04       59.82     18.36 o 
   1  35   6        5.42        6.12      3.45 o 
   2  35   6       23.73       29.97      8.60 o 
   3  35   6        8.38       15.41     14.06 o 
  -3  36   6       22.77       22.46      7.93 o 
  -2  36   6        0.93        1.85      4.90 o 
  -1  36   6      114.52      133.68      9.75 o 
   0  36   6        3.28        6.95      7.21 o 
   1  36   6       74.03       59.40     15.12 o 
   2  36   6        0.03       10.44      9.73 o 
  -3  37   6        0.07        0.90      3.99 o 
  -2  37   6        4.63        0.82      4.08 o 
  -1  37   6        3.59        7.77      6.60 o 
   0  37   6       13.41       22.26      7.98 o 
   1  37   6        7.83        6.05      3.94 o 
   2  37   6        2.77       -0.29      9.46 o 
  -2  38   6        4.37       10.08      7.16 o 
  -1  38   6        1.06       -3.84      4.90 o 
   0  38   6       25.07       23.87      6.50 o 
   1  38   6        0.92       -0.07      5.24 o 
  -1  39   6       25.94       30.58      6.66 o 
   0  39   6        0.88       -0.54      4.52 o 
  -8   1   7        8.09        9.49     24.72 o 
  -7   1   7       72.82      116.62     19.58 o 
  -6   1   7        0.56        6.47      6.07 o 
  -5   1   7      391.34      350.64     16.53 o 
  -4   1   7      169.54      179.46     20.07 o 
  -3   1   7        8.01        4.87      6.17 o 
  -2   1   7        0.02        5.40      6.12 o 
  -1   1   7       12.51       11.75      6.55 o 
   0   1   7       10.99        1.20      4.53 o 
   1   1   7        0.70        2.10      4.31 o 
   2   1   7      260.51      258.04      9.89 o 
   3   1   7       35.52       28.20      4.54 o 
   4   1   7       40.82       43.68      5.34 o 
   5   1   7        0.65        1.67      3.49 o 
   6   1   7        5.60        7.29      4.92 o 
  -8   2   7        4.33       27.09     21.46 o 
  -7   2   7        0.25       10.14      9.27 o 
  -6   2   7       50.67       30.79      7.80 o 
  -5   2   7       98.75       83.08     18.90 o 
  -4   2   7      205.11      211.35     11.77 o 
  -3   2   7      302.23      290.69     16.45 o 
  -2   2   7       36.62       35.80      7.78 o 
  -1   2   7      212.25      298.45     43.03 o 
   0   2   7       72.97       84.53      7.89 o 
   1   2   7       46.55       28.03      6.94 o 
   2   2   7       79.16       78.08      7.48 o 
   3   2   7       11.80       14.83      4.37 o 
   4   2   7       70.03       63.01      6.64 o 
   5   2   7        3.70       12.43      4.16 o 
   6   2   7        4.57        9.75      6.05 o 
  -8   3   7       20.26       21.64     19.34 o 
  -7   3   7      123.49      132.37     20.14 o 
  -6   3   7       37.32       37.46     12.35 o 
  -5   3   7       68.48       44.82      8.79 o 
  -4   3   7        0.90       -5.56      5.56 o 
  -3   3   7        4.11        4.47      6.16 o 
  -2   3   7      270.36      261.87     15.70 o 
  -1   3   7      844.62     1120.42    142.70 o 
   0   3   7        0.19        3.26      6.59 o 
   1   3   7      248.77      251.89     11.93 o 
   2   3   7       14.72       16.71      4.42 o 
   3   3   7        0.32       -2.59      4.86 o 
   4   3   7        7.70       11.64      4.30 o 
   5   3   7        1.44       -0.33      3.92 o 
   6   3   7       30.69       33.00      6.21 o 
  -8   4   7       14.52       71.05     48.86 o 
  -7   4   7       64.87      113.18     26.96 o 
  -6   4   7       42.25       47.61     16.71 o 
  -5   4   7       43.40       29.66      8.00 o 
  -4   4   7       45.07       29.17      9.17 o 
  -3   4   7        5.53        0.04      4.72 o 
  -2   4   7       27.54       23.52      7.89 o 
  -1   4   7     1571.35     1745.64     51.38 o 
   0   4   7      209.10      209.23     12.43 o 
   1   4   7       53.20       37.63      6.06 o 
   2   4   7       68.99       62.43      6.81 o 
   3   4   7        0.08        2.29      3.42 o 
   4   4   7       18.32       18.88      5.40 o 
   5   4   7        3.21        9.42      4.25 o 
   6   4   7       34.90       22.87      6.10 o 
  -8   5   7        0.65        2.42     28.13 o 
  -7   5   7        2.11       -7.56     10.94 o 
  -6   5   7        1.69       -1.83      6.57 o 
  -5   5   7       29.00       15.12      6.05 o 
  -4   5   7       63.28       59.02     10.12 o 
  -3   5   7      209.76      195.54     28.06 o 
  -2   5   7      221.94      365.43     58.07 o 
  -1   5   7     1023.73     1166.94     76.98 o 
   0   5   7       92.20      136.33     17.01 o 
   1   5   7        3.31       13.17      6.09 o 
   2   5   7        4.90        2.24      3.51 o 
   3   5   7       55.89       48.24      5.03 o 
   4   5   7        4.00       10.17      5.21 o 
   5   5   7        0.17        1.11      3.62 o 
   6   5   7       12.79       18.60      4.63 o 
  -7   6   7       78.05       78.62     13.82 o 
  -6   6   7       24.51       26.05     10.66 o 
  -5   6   7      122.88      116.42     13.25 o 
  -4   6   7       75.21       66.85      9.72 o 
  -3   6   7      205.55      255.96     23.81 o 
  -2   6   7      522.08      548.52     24.73 o 
  -1   6   7      205.92      372.84     35.12 o 
   0   6   7      870.96      927.14     64.71 o 
   1   6   7     1556.10     1472.57     39.33 o 
   2   6   7       21.16       24.52      7.44 o 
   3   6   7      266.34      230.24     10.15 o 
   4   6   7       36.15       51.37      5.68 o 
   5   6   7        0.11        2.27      4.28 o 
   6   6   7        3.66        4.78      3.84 o 
  -7   7   7       15.83       21.88     10.16 o 
  -6   7   7        1.23       -1.01      5.88 o 
  -5   7   7      120.06       80.84     11.43 o 
  -4   7   7       43.71       36.64      9.84 o 
  -3   7   7      323.38      388.39     23.45 o 
  -2   7   7        2.01        0.50      7.31 o 
  -1   7   7      589.70      529.96     18.58 o 
   0   7   7     1309.14     1377.96     35.31 o 
   1   7   7        3.74       -0.16      5.46 o 
   2   7   7      615.31      634.67     20.72 o 
   3   7   7      658.50      626.27     17.03 o 
   4   7   7      100.54      104.44      6.71 o 
   5   7   7      197.20      173.45      9.54 o 
   6   7   7        1.09        2.15      3.37 o 
  -7   8   7       28.46       32.72     18.43 o 
  -6   8   7        0.02        6.81      6.43 o 
  -5   8   7      415.96      385.26     21.16 o 
  -4   8   7       24.70       16.74      7.90 o 
  -3   8   7      542.11      550.29     19.00 o 
  -2   8   7        7.99        4.17      4.87 o 
  -1   8   7       26.12       17.40      7.81 o 
   0   8   7       75.30       72.64     18.42 o 
   1   8   7     1171.00     1140.10     27.14 o 
   2   8   7       24.14       22.58      5.15 o 
   3   8   7      675.02      666.81     19.88 o 
   4   8   7       26.65       20.29      4.25 o 
   5   8   7       10.91        5.00      6.23 o 
   6   8   7       34.76       28.04      5.14 o 
  -7   9   7        5.77        9.68      9.58 o 
  -6   9   7        0.26       -2.90      5.60 o 
  -5   9   7        1.81        5.03      6.85 o 
  -4   9   7        2.95       -0.45      5.30 o 
  -3   9   7      290.37      309.92     17.38 o 
  -2   9   7      121.41      344.03     72.37 o 
  -1   9   7       57.95      341.48     17.11 o 
   0   9   7        9.47        2.35      5.46 o 
   1   9   7       84.63       97.71     23.22 o 
   2   9   7      476.79      471.67     14.67 o 
   3   9   7       42.32       49.14      6.84 o 
   4   9   7      144.96      151.57      7.76 o 
   5   9   7      474.54      498.85     15.76 o 
   6   9   7        2.73        2.09      3.31 o 
  -7  10   7        4.36        0.88      9.98 o 
  -6  10   7       19.26       12.04      7.09 o 
  -5  10   7      179.90      203.63     14.29 o 
  -4  10   7      188.49      281.90     41.97 o 
  -3  10   7      336.76      319.15     17.39 o 
  -2  10   7      631.00      651.18     25.30 o 
  -1  10   7      832.26      806.47     20.18 o 
   0  10   7      680.63      700.41     18.25 o 
   1  10   7      264.17      204.90     11.71 o 
   2  10   7       29.00       27.50      4.77 o 
   3  10   7      413.76      401.60     14.68 o 
   4  10   7       73.89       96.31      6.37 o 
   5  10   7       98.20       76.86      8.13 o 
   6  10   7       39.01       37.90      7.81 o 
  -7  11   7        6.55        7.01     10.98 o 
  -6  11   7       17.90       14.43      7.72 o 
  -5  11   7       30.46       34.29      9.71 o 
  -4  11   7      481.43      448.91     20.11 o 
  -3  11   7       57.77      100.95     25.04 o 
  -2  11   7        0.56       -3.45      5.13 o 
  -1  11   7      178.93      193.32     14.38 o 
   0  11   7       63.35       33.23      9.13 o 
   1  11   7       53.38       38.96      9.04 o 
   2  11   7        2.93        5.60      5.60 o 
   3  11   7        0.74        1.91      3.33 o 
   4  11   7       50.93       37.64      5.14 o 
   5  11   7        2.83        1.78      3.48 o 
   6  11   7        7.51       14.30      6.97 o 
  -7  12   7        0.04       -7.33     13.91 o 
  -6  12   7       94.75      129.02     18.49 o 
  -5  12   7        9.34        1.80      5.64 o 
  -4  12   7       62.10       38.41     14.64 o 
  -3  12   7      251.74      247.22     13.57 o 
  -2  12   7      568.88      595.30     16.45 o 
  -1  12   7       18.79       11.81      6.05 o 
   0  12   7       64.69       46.10      5.87 o 
   1  12   7        9.94        9.13      4.62 o 
   2  12   7       21.39        8.14      4.56 o 
   3  12   7        5.32        3.01      4.08 o 
   4  12   7       28.45       29.30      4.23 o 
   5  12   7       20.67       24.65      5.56 o 
   6  12   7        7.71       10.68      6.77 o 
  -7  13   7       47.00       44.89     16.81 o 
  -6  13   7        0.01        4.34      8.18 o 
  -5  13   7       80.67       72.63     10.55 o 
  -4  13   7       10.70       15.64      8.61 o 
  -3  13   7       91.73       83.09     24.19 o 
  -2  13   7      300.64      278.84     14.39 o 
  -1  13   7      600.33      581.55     19.32 o 
   0  13   7      145.79      192.97      9.83 o 
   1  13   7      287.25      328.10     17.19 o 
   2  13   7        7.35        9.19      4.91 o 
   3  13   7        0.39       -3.99      3.99 o 
   4  13   7        0.27        2.30      3.92 o 
   5  13   7       20.28       19.35      4.49 o 
   6  13   7       29.14       24.38      7.79 o 
  -7  14   7        4.60        1.24      5.54 o 
  -6  14   7        4.31        2.56      5.27 o 
  -5  14   7       71.57       76.46     13.17 o 
  -4  14   7      114.42       77.79     22.46 o 
  -3  14   7       89.22       68.10      8.47 o 
  -2  14   7        6.88       14.57      4.35 o 
  -1  14   7       78.40       68.16      7.99 o 
   0  14   7      466.73      425.66     14.05 o 
   1  14   7      194.87      187.64     15.23 o 
   2  14   7        1.20        0.49      3.53 o 
   3  14   7       93.45      103.45      7.79 o 
   4  14   7       22.58       25.45      4.65 o 
   5  14   7        0.35        2.90      4.16 o 
   6  14   7        1.46        1.84      7.68 o 
  -7  15   7        0.64       -3.17      5.18 o 
  -6  15   7        0.23        2.08      6.58 o 
  -5  15   7        0.34       -3.08      3.16 o 
  -4  15   7       83.27      100.48      7.23 o 
  -3  15   7       43.71       38.81      6.31 o 
  -2  15   7      195.58      182.30      9.56 o 
  -1  15   7      102.47      102.30     14.84 o 
   0  15   7      165.57      169.39      9.51 o 
   1  15   7       77.92       52.35      6.75 o 
   2  15   7      438.50      445.91     14.58 o 
   3  15   7        0.09       -4.08      4.08 o 
   4  15   7       74.49       61.41      7.02 o 
   5  15   7        5.41        2.18      3.59 o 
  -7  16   7       37.42       20.83      9.17 o 
  -6  16   7        1.32       -5.57      5.72 o 
  -5  16   7       36.15       23.98      7.33 o 
  -4  16   7       55.74       58.32      5.42 o 
  -3  16   7        1.46        0.58      3.56 o 
  -2  16   7        0.54        0.81      4.48 o 
  -1  16   7       46.12       50.23      6.68 o 
   0  16   7       40.95       37.95      6.88 o 
   1  16   7        8.93       14.19      4.81 o 
   2  16   7      184.12      187.28      8.71 o 
   3  16   7       89.75       87.42      7.62 o 
   4  16   7        2.36        6.05      4.32 o 
   5  16   7       37.37       35.73      8.42 o 
  -7  17   7        0.44       14.73      7.46 o 
  -6  17   7       33.07       39.33      7.50 o 
  -5  17   7       13.55       16.54      5.45 o 
  -4  17   7       44.34       44.81      6.45 o 
  -3  17   7       26.43       24.63      4.88 o 
  -2  17   7       84.30       71.94      8.36 o 
  -1  17   7        2.61        7.27      4.53 o 
   0  17   7       68.60       94.69      7.71 o 
   1  17   7       10.18        1.84      4.92 o 
   2  17   7       27.67       22.99      6.62 o 
   3  17   7       27.25       30.27      4.77 o 
   4  17   7        6.71        5.65      3.33 o 
   5  17   7       13.22       16.49      7.43 o 
  -7  18   7       13.97       27.65     13.07 o 
  -6  18   7        0.00       -2.01      5.78 o 
  -5  18   7        0.01       -4.02      4.02 o 
  -4  18   7      137.05      150.42      7.73 o 
  -3  18   7        1.92        6.72      5.89 o 
  -2  18   7       86.24       98.82      8.78 o 
  -1  18   7       11.11        6.33      5.01 o 
   0  18   7        2.27       -3.28      4.29 o 
   1  18   7        2.88        4.65      3.85 o 
   2  18   7        0.00       -3.04      4.60 o 
   3  18   7        9.79        8.94      4.05 o 
   4  18   7       22.30       15.71      4.65 o 
   5  18   7       16.22       16.60      6.78 o 
  -7  19   7       68.27       62.27      9.31 o 
  -6  19   7       37.02       42.14      7.56 o 
  -5  19   7       29.80       19.45      5.24 o 
  -4  19   7      187.94      187.12     11.82 o 
  -3  19   7      485.52      480.02     14.25 o 
  -2  19   7        0.03       -1.49      4.92 o 
  -1  19   7       39.32       30.33      5.60 o 
   0  19   7       38.68       30.35      6.16 o 
   1  19   7        0.23        1.83      3.63 o 
   2  19   7        0.07       -1.59      3.62 o 
   3  19   7        7.49       12.32      4.83 o 
   4  19   7       44.68       42.91      6.26 o 
   5  19   7        0.37        3.48      5.75 o 
  -6  20   7      129.94      121.80     15.76 o 
  -5  20   7       23.31       23.82      7.72 o 
  -4  20   7      104.50      102.63     10.26 o 
  -3  20   7       65.64      108.46     35.70 o 
  -2  20   7        0.15       -1.65      3.69 o 
  -1  20   7       21.21       10.45      4.66 o 
   0  20   7        2.16        2.14      3.80 o 
   1  20   7       28.63       25.33      4.72 o 
   2  20   7        5.31        3.45      4.64 o 
   3  20   7        4.77        3.34      3.65 o 
   4  20   7       51.87       56.04      7.57 o 
   5  20   7        2.89        9.35      6.56 o 
  -6  21   7        0.23        1.46      5.05 o 
  -5  21   7        7.90       12.96      6.98 o 
  -4  21   7       65.27       58.83      7.27 o 
  -3  21   7      760.95      780.81     27.55 o 
  -2  21   7      514.45      523.18     20.15 o 
  -1  21   7       32.23       30.45      5.76 o 
   0  21   7       81.73      104.93      9.94 o 
   1  21   7       24.64       22.77      6.07 o 
   2  21   7       18.21       22.68      4.58 o 
   3  21   7        0.98       -0.08      3.38 o 
   4  21   7       13.77        6.59      5.65 o 
   5  21   7        0.17       -0.68      5.62 o 
  -6  22   7       27.85       23.39      8.14 o 
  -5  22   7        1.55        8.37      8.41 o 
  -4  22   7       77.94       86.70      5.40 o 
  -3  22   7       92.97      100.92      7.10 o 
  -2  22   7       30.63       35.68      5.42 o 
  -1  22   7      319.42      318.00     13.11 o 
   0  22   7        0.95       -4.91      4.91 o 
   1  22   7       47.06       39.37      5.72 o 
   2  22   7        0.66       -1.82      3.67 o 
   3  22   7       56.05       58.25      5.93 o 
   4  22   7       42.83       40.88      7.75 o 
   5  22   7        1.38        1.21      5.93 o 
  -6  23   7        6.47       17.22      6.44 o 
  -5  23   7       10.92        3.53      5.33 o 
  -4  23   7        7.99       10.21      3.34 o 
  -3  23   7        0.14        2.06      4.23 o 
  -2  23   7       63.35       48.49      7.63 o 
  -1  23   7        0.68       -3.61      4.78 o 
   0  23   7      289.46      293.67     13.60 o 
   1  23   7       86.35       60.13      6.65 o 
   2  23   7      172.58      181.68      7.99 o 
   3  23   7       80.17       76.43      5.14 o 
   4  23   7       44.89       32.16     11.69 o 
   5  23   7       26.45       45.92     20.27 o 
  -6  24   7       33.96       32.99      7.24 o 
  -5  24   7      111.08      109.30     34.39 o 
  -4  24   7        7.34        7.88      4.13 o 
  -3  24   7        0.04        7.03      3.74 o 
  -2  24   7       22.79       21.30      5.60 o 
  -1  24   7       90.95       92.52      7.94 o 
   0  24   7       22.22       15.10      5.85 o 
   1  24   7      297.05      301.67     12.64 o 
   2  24   7       92.64      105.91      8.72 o 
   3  24   7       13.00       10.83      4.37 o 
   4  24   7       27.17       12.64      7.73 o 
  -6  25   7        3.79        5.90      7.53 o 
  -5  25   7       44.88       38.30      9.40 o 
  -4  25   7      150.38      161.32     13.90 o 
  -3  25   7       28.48       28.40      5.80 o 
  -2  25   7        0.15        3.84      5.75 o 
  -1  25   7       57.00       40.61      9.54 o 
   0  25   7       33.80       40.78      6.57 o 
   1  25   7        0.29        1.72      4.35 o 
   2  25   7       33.71       34.52      7.19 o 
   3  25   7      112.26      114.69     10.55 o 
   4  25   7        1.70        2.45      6.01 o 
  -5  26   7      181.95      203.16     13.08 o 
  -4  26   7      132.88      159.27     11.67 o 
  -3  26   7      124.78      145.74     10.81 o 
  -2  26   7      234.48      261.39     14.84 o 
  -1  26   7      138.83      174.77     11.31 o 
   0  26   7       93.06       99.56      7.92 o 
   1  26   7       63.63       69.60      8.49 o 
   2  26   7       55.09       46.87      8.49 o 
   3  26   7       32.34       26.50      5.58 o 
   4  26   7        2.02        4.89      9.28 o 
  -5  27   7       14.87       12.40      5.39 o 
  -4  27   7       14.46       12.21      5.32 o 
  -3  27   7       65.40       76.78      5.86 o 
  -2  27   7      116.56      120.92     19.62 o 
  -1  27   7        1.46       -2.97      5.37 o 
   0  27   7       44.07       43.75      7.18 o 
   1  27   7        0.88        0.06      3.92 o 
   2  27   7       56.36       56.11      8.17 o 
   3  27   7        4.78       14.93      9.14 o 
   4  27   7       39.05       39.19     12.26 o 
  -5  28   7        2.58       -1.42      4.19 o 
  -4  28   7        0.07       -0.41      5.46 o 
  -3  28   7        1.10        0.45      4.18 o 
  -2  28   7       39.63       31.45      5.11 o 
  -1  28   7        6.54        8.87      5.23 o 
   0  28   7       64.56       52.73      6.79 o 
   1  28   7       23.76       28.27      5.65 o 
   2  28   7        0.70       -4.06      5.91 o 
   3  28   7       60.63       64.92     12.21 o 
   4  28   7        1.17        0.69     12.10 o 
  -5  29   7       21.10       20.40      7.66 o 
  -4  29   7        8.75       18.88      6.31 o 
  -3  29   7        8.10        0.47      3.77 o 
  -2  29   7        0.12       -0.67      5.06 o 
  -1  29   7        2.38       -3.49      5.31 o 
   0  29   7       37.05       45.75      8.65 o 
   1  29   7        0.00        3.04      4.57 o 
   2  29   7        8.20       12.56      6.02 o 
   3  29   7       13.56       13.35     11.23 o 
  -5  30   7        2.15       10.03      8.17 o 
  -4  30   7        6.53       20.45     12.95 o 
  -3  30   7       24.58       33.18      6.74 o 
  -2  30   7       27.21       32.97      5.49 o 
  -1  30   7        7.31        5.59      4.67 o 
   0  30   7       57.99       52.71      7.04 o 
   1  30   7        8.97        7.76      6.20 o 
   2  30   7       20.98       25.30      7.34 o 
   3  30   7        4.37        8.84     10.56 o 
  -4  31   7       29.89       26.50      7.54 o 
  -3  31   7       25.80       19.94      6.17 o 
  -2  31   7        2.02        1.22      6.34 o 
  -1  31   7        8.64       11.67      4.75 o 
   0  31   7       33.01       27.75      6.91 o 
   1  31   7        2.40       -0.11      8.99 o 
   2  31   7       14.80       16.34      4.45 o 
   3  31   7        1.77       -0.34      8.45 o 
  -4  32   7        1.14       18.29     14.05 o 
  -3  32   7       75.76       63.99     10.58 o 
  -2  32   7        7.16        6.08      3.67 o 
  -1  32   7        4.44        5.04      4.95 o 
   0  32   7       44.41       37.99     10.99 o 
   1  32   7        1.13        1.31      4.20 o 
   2  32   7        3.14        1.13      5.99 o 
  -4  33   7       25.93       41.66     14.15 o 
  -3  33   7        0.45       -6.96      6.96 o 
  -2  33   7        0.21       -0.59      4.16 o 
  -1  33   7        1.97        4.73      5.95 o 
   0  33   7        3.64        1.41      4.39 o 
   1  33   7        1.70        4.20      3.86 o 
   2  33   7        6.77       12.11      7.70 o 
  -3  34   7        1.37       34.76     16.92 o 
  -2  34   7       67.59       74.73     11.94 o 
  -1  34   7       82.27       75.21      9.21 o 
   0  34   7       53.64       57.29      7.58 o 
   1  34   7        2.04        0.40      4.69 o 
   2  34   7        1.19       -3.46      8.18 o 
  -3  35   7        5.04       16.42     12.94 o 
  -2  35   7        0.02        5.85      5.63 o 
  -1  35   7        0.15       -4.60      6.49 o 
   0  35   7       63.24       65.50      7.79 o 
   1  35   7       10.87        9.72      4.86 o 
  -2  36   7       39.06       42.27      8.54 o 
  -1  36   7        2.68        4.63      7.88 o 
   0  36   7       18.15       18.96      6.55 o 
  -7   0   8       64.62       23.99     17.17 o 
  -6   0   8        4.52       -5.78     10.07 o 
  -5   0   8      918.95      922.80     52.49 o 
  -4   0   8      933.41      858.85     41.01 o 
  -3   0   8      300.83      403.34     27.73 o 
  -2   0   8     1232.71     1309.41     61.30 o 
  -1   0   8     1196.06     1464.99     60.03 o 
   0   0   8      277.54      294.38     20.14 o 
   1   0   8      620.10      609.77     28.30 o 
   2   0   8        5.25        9.76      6.51 o 
   3   0   8        2.35        3.56      7.47 o 
   4   0   8      111.25      127.79     12.34 o 
   5   0   8       37.07       33.80     10.72 o 
  -7   1   8      156.23      186.15     26.23 o 
  -6   1   8       56.68       57.57      9.59 o 
  -5   1   8        0.97        1.89      6.83 o 
  -4   1   8      145.44      262.77     74.53 o 
  -3   1   8      931.59      945.40     36.60 o 
  -2   1   8        5.51        3.82      7.14 o 
  -1   1   8     1449.99     1586.41     51.39 o 
   0   1   8        3.07       13.63      7.20 o 
   1   1   8       92.40       86.80     12.11 o 
   2   1   8       21.10       23.78      4.81 o 
   3   1   8       10.84        7.88      5.07 o 
   4   1   8       24.93       21.33      5.62 o 
   5   1   8        1.02        1.81      4.34 o 
  -7   2   8       54.15       75.96     19.40 o 
  -6   2   8       37.51       55.86      9.95 o 
  -5   2   8      381.38      422.69     19.17 o 
  -4   2   8      152.38       95.89     13.80 o 
  -3   2   8      628.87      755.64     49.72 o 
  -2   2   8       18.44       13.85      7.45 o 
  -1   2   8      309.12      409.80     50.14 o 
   0   2   8        9.84       11.91      7.05 o 
   1   2   8       68.92       72.99      9.62 o 
   2   2   8       27.62       17.07      6.24 o 
   3   2   8       67.61       75.37      7.24 o 
   4   2   8        0.02        5.71      4.77 o 
   5   2   8        1.47       -1.09      4.10 o 
  -7   3   8        3.36      -12.90     17.74 o 
  -6   3   8       72.65       81.17     13.45 o 
  -5   3   8        0.72       -5.19      6.42 o 
  -4   3   8      113.68       89.81     19.58 o 
  -3   3   8       17.27       18.27     10.74 o 
  -2   3   8      148.45      174.09     21.19 o 
  -1   3   8       10.00       17.89      7.24 o 
   0   3   8      423.68      434.96     18.74 o 
   1   3   8      192.97      249.31     31.56 o 
   2   3   8        3.23        7.09      4.60 o 
   3   3   8       48.17       42.87      6.56 o 
   4   3   8        0.60       -0.22      3.83 o 
   5   3   8       37.97       36.09      6.24 o 
  -7   4   8        6.09       24.51     18.20 o 
  -6   4   8       20.75       27.18     11.09 o 
  -5   4   8      165.89      180.39     13.97 o 
  -4   4   8        2.14        4.02      6.54 o 
  -3   4   8        1.63        3.98      7.89 o 
  -2   4   8      117.96      161.16     31.38 o 
  -1   4   8      324.57      342.28     19.31 o 
   0   4   8        3.99       -3.11      5.23 o 
   1   4   8      220.32      240.81     26.04 o 
   2   4   8       45.70       56.45      6.26 o 
   3   4   8        8.58       -2.53      4.41 o 
   4   4   8       27.29       28.64      5.09 o 
   5   4   8       18.76       15.52      4.66 o 
  -7   5   8       86.92      107.87     34.75 o 
  -6   5   8       64.24       45.54      9.75 o 
  -5   5   8       99.93       91.88     14.10 o 
  -4   5   8        2.80        1.15      4.96 o 
  -3   5   8     1052.36     1016.99     36.36 o 
  -2   5   8       12.41        8.16      5.79 o 
  -1   5   8        0.48        2.05      6.31 o 
   0   5   8      987.98     1066.77     39.80 o 
   1   5   8      377.00      592.98     90.86 o 
   2   5   8      141.93      158.67     14.36 o 
   3   5   8      664.39      688.62     18.63 o 
   4   5   8        4.18        4.99      4.25 o 
   5   5   8       39.34       39.25      5.62 o 
  -7   6   8       42.16       26.02     11.65 o 
  -6   6   8       61.50       58.01     10.15 o 
  -5   6   8      172.84      127.51     19.75 o 
  -4   6   8       12.17       15.99      7.02 o 
  -3   6   8        0.13       11.33      6.85 o 
  -2   6   8        0.20        6.58      5.24 o 
  -1   6   8      624.64      771.57     86.82 o 
   0   6   8        4.56       13.44      7.19 o 
   1   6   8     1023.41     1063.52     27.45 o 
   2   6   8       64.40       71.42      7.69 o 
   3   6   8       70.87       58.16      6.58 o 
   4   6   8        4.93       11.36      4.87 o 
   5   6   8       92.38       81.87      7.89 o 
  -7   7   8        2.60       -0.75      7.83 o 
  -6   7   8       16.04       -0.22      5.82 o 
  -5   7   8        4.48       -1.81      5.74 o 
  -4   7   8      198.25      163.18     35.30 o 
  -3   7   8      227.23      179.99     28.44 o 
  -2   7   8       51.85       54.47      9.65 o 
  -1   7   8     1094.93     1182.76     64.60 o 
   0   7   8       42.35       30.89      6.35 o 
   1   7   8        2.52        0.16      4.03 o 
   2   7   8       24.46       18.73      5.95 o 
   3   7   8       84.08       81.82      8.57 o 
   4   7   8       13.20       13.46      4.97 o 
   5   7   8       25.38       26.25      5.12 o 
  -7   8   8        4.38        4.62     15.78 o 
  -6   8   8      112.26       81.15     14.84 o 
  -5   8   8       12.05       10.13      5.94 o 
  -4   8   8       86.15       50.84     10.90 o 
  -3   8   8       43.88       33.79      8.70 o 
  -2   8   8      110.35      144.54     12.77 o 
  -1   8   8       72.37        9.98     15.35 o 
   0   8   8       49.05       40.61      7.31 o 
   1   8   8       62.75       70.13      9.41 o 
   2   8   8       22.05       15.20      6.12 o 
   3   8   8       12.16        8.80      4.74 o 
   4   8   8       14.89       14.27      4.92 o 
   5   8   8        2.86       -0.06      3.88 o 
  -7   9   8       15.89       23.25     10.90 o 
  -6   9   8        0.95        4.55      8.51 o 
  -5   9   8        8.01       12.74      7.07 o 
  -4   9   8        3.57        4.37      5.40 o 
  -3   9   8       31.08       16.75      6.16 o 
  -2   9   8        4.54        7.09      5.97 o 
  -1   9   8        1.17        4.97      6.28 o 
   0   9   8       94.94       70.07     12.49 o 
   1   9   8       95.67       74.22      8.23 o 
   2   9   8       16.18        5.53      4.57 o 
   3   9   8        7.10        9.34      5.07 o 
   4   9   8        3.17        5.44      3.89 o 
   5   9   8        6.58        4.09      4.22 o 
  -7  10   8        7.30        3.71      6.48 o 
  -6  10   8        0.08        5.29      9.11 o 
  -5  10   8       19.16       18.28      8.59 o 
  -4  10   8       68.66       75.24     10.31 o 
  -3  10   8        3.85        9.22      7.24 o 
  -2  10   8       81.12       71.26     18.79 o 
  -1  10   8      555.26      561.36     17.22 o 
   0  10   8       25.83       14.05      5.54 o 
   1  10   8       76.05      102.41     23.22 o 
   2  10   8       11.94        9.86      5.02 o 
   3  10   8        1.28        0.55      6.01 o 
   4  10   8       45.73       47.29      6.52 o 
   5  10   8       47.96       44.23      5.75 o 
  -7  11   8        1.11        0.73      6.09 o 
  -6  11   8        1.42        8.51      7.71 o 
  -5  11   8       36.72       41.21     11.29 o 
  -4  11   8       50.61       47.34     14.91 o 
  -3  11   8      160.67      127.96     19.23 o 
  -2  11   8      759.53      761.81     26.83 o 
  -1  11   8      171.66      161.18     30.02 o 
   0  11   8       38.21       25.59      9.19 o 
   1  11   8      282.33      291.08     26.69 o 
   2  11   8        7.28        2.81      4.34 o 
   3  11   8      562.19      607.09     21.65 o 
   4  11   8        9.84       10.32      4.77 o 
   5  11   8       70.20       65.11      7.01 o 
  -7  12   8       10.19        6.85      7.67 o 
  -6  12   8       21.78       24.30      7.94 o 
  -5  12   8       54.29       71.00     11.70 o 
  -4  12   8        4.99        5.38      5.40 o 
  -3  12   8       67.23       33.57      8.45 o 
  -2  12   8      310.96      290.21     20.64 o 
  -1  12   8      264.17      222.15     12.98 o 
   0  12   8        0.78        5.02      4.18 o 
   1  12   8      435.08      411.28     14.15 o 
   2  12   8       61.15       60.25      8.90 o 
   3  12   8        2.22       -3.95      3.95 o 
   4  12   8       11.90       14.75      5.48 o 
   5  12   8       21.10       20.78      4.89 o 
  -7  13   8       45.24       31.86     14.63 o 
  -6  13   8        0.02        1.72      5.64 o 
  -5  13   8        7.04        4.54      8.92 o 
  -4  13   8        8.16       15.30      7.49 o 
  -3  13   8       24.22       13.00      4.78 o 
  -2  13   8      117.49       82.21      8.68 o 
  -1  13   8       43.83       35.76      6.31 o 
   0  13   8       53.48       52.34      6.71 o 
   1  13   8        6.21        4.26      4.73 o 
   2  13   8        4.24        5.05      4.16 o 
   3  13   8      198.43      207.97      9.99 o 
   4  13   8        0.08        1.86      3.62 o 
   5  13   8       42.57       36.34      5.73 o 
  -6  14   8       76.15       63.86     12.37 o 
  -5  14   8       47.16       30.09     15.03 o 
  -4  14   8       27.53       29.52      7.79 o 
  -3  14   8       89.44       83.76      8.89 o 
  -2  14   8       12.90        6.04      4.93 o 
  -1  14   8      224.86      249.78     13.19 o 
   0  14   8        0.00       -1.42      4.11 o 
   1  14   8      198.46      234.08     22.86 o 
   2  14   8        5.86       -3.88      4.43 o 
   3  14   8       20.04       11.98      5.12 o 
   4  14   8        4.87        0.84      4.36 o 
   5  14   8        8.68        7.30      4.71 o 
  -6  15   8        9.40       14.44      7.75 o 
  -5  15   8        0.40        2.64      5.31 o 
  -4  15   8       29.15       37.79      6.71 o 
  -3  15   8        7.57        4.23      4.24 o 
  -2  15   8       42.36       30.48      6.89 o 
  -1  15   8      101.94       72.73      9.68 o 
   0  15   8        0.21        0.70      4.25 o 
   1  15   8      571.17      561.64     20.26 o 
   2  15   8       73.61       75.32     12.35 o 
   3  15   8       32.09       39.55      5.77 o 
   4  15   8       38.75       31.25      5.82 o 
   5  15   8       65.54       72.67     11.02 o 
  -6  16   8       47.92       34.68      9.13 o 
  -5  16   8      172.34      166.07     19.28 o 
  -4  16   8      145.10      161.50      9.28 o 
  -3  16   8        7.27        6.45      4.53 o 
  -2  16   8      173.53      167.63      9.20 o 
  -1  16   8        0.17        0.25      4.10 o 
   0  16   8        0.10        6.56      5.41 o 
   1  16   8       68.76       49.07      6.41 o 
   2  16   8       39.28       30.73      5.78 o 
   3  16   8        1.66        8.33      5.40 o 
   4  16   8        3.54        3.61      5.12 o 
   5  16   8        6.20       -1.76      6.73 o 
  -6  17   8       27.05       13.66     12.36 o 
  -5  17   8        0.52        2.77      4.85 o 
  -4  17   8       71.69       74.45     10.15 o 
  -3  17   8      192.54      230.31     17.47 o 
  -2  17   8        3.04        5.42      4.87 o 
  -1  17   8      137.81      160.04     10.22 o 
   0  17   8       21.69        8.88      4.94 o 
   1  17   8       15.72        2.62      4.00 o 
   2  17   8        5.25        6.74      5.74 o 
   3  17   8       33.55       42.98      6.29 o 
   4  17   8       23.26       18.92      4.66 o 
  -6  18   8       31.54       23.18     10.84 o 
  -5  18   8      105.68       90.67     10.15 o 
  -4  18   8        2.74        4.20      4.21 o 
  -3  18   8      917.48     1000.42     30.97 o 
  -2  18   8       20.68       16.24      6.40 o 
  -1  18   8      102.42      134.88     12.25 o 
   0  18   8        0.54        0.11      3.87 o 
   1  18   8       23.57       21.59      6.97 o 
   2  18   8        4.03        3.51      6.04 o 
   3  18   8        2.99        5.58      5.09 o 
   4  18   8       15.79       11.17      5.62 o 
  -6  19   8       14.02       13.89     10.63 o 
  -5  19   8        0.35        5.52     10.30 o 
  -4  19   8        0.78       -5.35      5.35 o 
  -3  19   8       54.12       46.96      6.91 o 
  -2  19   8        0.03        1.69      3.88 o 
  -1  19   8       96.66       97.30     12.63 o 
   0  19   8        0.15       -4.00      4.62 o 
   1  19   8      105.54      136.11     13.05 o 
   2  19   8       22.41       27.12      6.35 o 
   3  19   8       43.02       39.58      7.56 o 
   4  19   8        7.59       14.67      6.15 o 
  -6  20   8        6.76       -4.83      9.13 o 
  -5  20   8        1.66        0.63      7.61 o 
  -4  20   8        0.02       -1.50      3.51 o 
  -3  20   8      132.77      130.55     11.49 o 
  -2  20   8       55.00       52.86      8.86 o 
  -1  20   8        6.42        5.88      4.52 o 
   0  20   8       30.67       33.95      5.92 o 
   1  20   8       19.63       19.16      5.70 o 
   2  20   8        0.45        0.49      3.39 o 
   3  20   8        2.45        1.30      4.01 o 
   4  20   8        0.13       -0.24      6.28 o 
  -6  21   8        1.65        1.23      5.48 o 
  -5  21   8        0.15        0.36      7.94 o 
  -4  21   8        0.45        4.36      3.85 o 
  -3  21   8      104.59       94.76      8.26 o 
  -2  21   8        5.83        5.64      4.81 o 
  -1  21   8        0.03        5.53      4.69 o 
   0  21   8       20.66       19.64      5.32 o 
   1  21   8      357.82      390.87     15.86 o 
   2  21   8       18.32       12.07      4.98 o 
   3  21   8       36.35       41.39      7.52 o 
   4  21   8        8.78       17.21      9.85 o 
  -5  22   8        1.92        6.99      6.22 o 
  -4  22   8        0.20        4.79      5.48 o 
  -3  22   8        2.90        2.05      5.05 o 
  -2  22   8       70.81       70.28     13.65 o 
  -1  22   8      123.27      138.24     10.87 o 
   0  22   8        0.32        4.09      5.56 o 
   1  22   8       12.52        9.15      6.13 o 
   2  22   8       20.89       21.84      5.16 o 
   3  22   8       22.36       22.98      5.35 o 
   4  22   8        1.44       -0.56      7.76 o 
  -5  23   8        0.19        0.07      5.47 o 
  -4  23   8       10.79       12.64      5.57 o 
  -3  23   8        3.59        6.63      6.18 o 
  -2  23   8        0.18       -2.39      4.02 o 
  -1  23   8       29.09       23.13      5.74 o 
   0  23   8        4.68        8.58      5.58 o 
   1  23   8      192.64      183.68     10.80 o 
   2  23   8        2.49        1.10      5.06 o 
   3  23   8        0.49       -1.99      5.44 o 
   4  23   8        0.72        6.33      7.35 o 
  -5  24   8       18.68        6.48      7.29 o 
  -4  24   8        4.13        4.31      6.48 o 
  -3  24   8       82.18      108.29     15.32 o 
  -2  24   8        1.96       -3.44      7.42 o 
  -1  24   8        5.81        3.04      5.23 o 
   0  24   8       10.25        7.02      5.68 o 
   1  24   8        0.25        1.39      6.22 o 
   2  24   8        1.81        5.06      4.25 o 
   3  24   8       37.62       27.96      8.26 o 
  -5  25   8       17.43       16.19      7.04 o 
  -4  25   8       40.05       56.10     12.38 o 
  -3  25   8        1.81       -3.85      8.13 o 
  -2  25   8        5.62        8.99      5.01 o 
  -1  25   8        1.20        4.29      4.92 o 
   0  25   8       28.30       22.18      7.94 o 
   1  25   8        0.28       -4.06      4.81 o 
   2  25   8        0.10       -4.64      6.65 o 
   3  25   8       11.22       18.31      9.81 o 
  -5  26   8       14.16       11.68      6.71 o 
  -4  26   8       13.66        2.49      6.89 o 
  -3  26   8      100.06       84.60     20.93 o 
  -2  26   8        7.68       12.64      6.96 o 
  -1  26   8       48.77       37.48      8.40 o 
   0  26   8        0.99       -0.12      5.37 o 
   1  26   8        0.63       -3.43      4.80 o 
   2  26   8       32.46       31.95      8.91 o 
   3  26   8       17.99       17.77      9.79 o 
  -4  27   8        7.01        8.24     10.42 o 
  -3  27   8        2.97        3.49      4.60 o 
  -2  27   8      124.33      138.28     13.27 o 
  -1  27   8        1.75        2.50      4.78 o 
   0  27   8        3.72        0.96      4.60 o 
   1  27   8       37.27       36.37      8.17 o 
   2  27   8        0.21       -3.14      6.35 o 
   3  27   8       25.50       18.09     15.71 o 
  -4  28   8       38.58       25.61      9.21 o 
  -3  28   8       11.37       11.50      6.08 o 
  -2  28   8       59.10       71.77     11.07 o 
  -1  28   8       27.01       19.91      8.35 o 
   0  28   8       33.90       31.10      7.95 o 
   1  28   8       47.12       38.91      7.26 o 
   2  28   8        5.97        3.32      5.83 o 
  -4  29   8        1.68        4.09      5.27 o 
  -3  29   8        6.78        7.62     10.12 o 
  -2  29   8        1.29       -5.12      5.12 o 
  -1  29   8       16.73       17.06      7.09 o 
   0  29   8        0.00        1.77      4.89 o 
   1  29   8       17.09       14.04      5.86 o 
   2  29   8        1.83        7.37      7.18 o 
  -3  30   8        9.82       -4.55      8.76 o 
  -2  30   8       13.91       12.60      6.60 o 
  -1  30   8        4.97       -0.96      4.67 o 
   0  30   8        0.78        3.39      5.14 o 
   1  30   8       16.30       18.30      6.95 o 
   2  30   8        0.54       -3.33      6.77 o 
  -3  31   8        0.00       -7.17      7.17 o 
  -2  31   8        7.75        7.22      5.18 o 
  -1  31   8       23.19       20.57      8.44 o 
   0  31   8       16.92       16.20      6.95 o 
   1  31   8       26.83       30.50      7.52 o 
  -2  32   8        0.01        4.22      7.34 o 
  -1  32   8       65.22       74.71     10.66 o 
   0  32   8        0.62        6.94      5.54 o 
   1  32   8       16.14       10.20      5.75 o 
  -2  33   8        2.70       -0.09      7.11 o 
  -1  33   8        0.13       -4.75      6.70 o 
   0  33   8        1.65        0.01      3.86 o 
  -6   1   9        1.43        7.68      8.26 o 
  -5   1   9        4.09        3.74      7.25 o 
  -4   1   9        2.37        2.50      6.26 o 
  -3   1   9       67.06       82.30     10.99 o 
  -2   1   9        7.69        0.08      5.95 o 
  -1   1   9       14.09       12.44      9.21 o 
   0   1   9      153.31      157.60     12.82 o 
   1   1   9        0.00       -0.44      4.01 o 
   2   1   9        0.27        4.52      4.99 o 
   3   1   9       21.06       20.91      5.56 o 
   4   1   9        0.58        6.52      6.02 o 
  -6   2   9        6.95        3.92      7.13 o 
  -5   2   9       32.07       28.54      8.20 o 
  -4   2   9       19.58       13.26      8.46 o 
  -3   2   9       80.34       77.50     13.92 o 
  -2   2   9        0.25        2.09      6.88 o 
  -1   2   9      603.85      609.70     27.61 o 
   0   2   9       26.82       24.16      6.89 o 
   1   2   9        4.26       -1.18      4.27 o 
   2   2   9       29.45       28.85      6.92 o 
   3   2   9       30.53       20.14      7.23 o 
   4   2   9        0.51       -1.04      5.00 o 
  -6   3   9       29.73       24.04      8.65 o 
  -5   3   9      261.89      271.23     16.59 o 
  -4   3   9       12.80       14.24      8.46 o 
  -3   3   9      255.51      249.88     18.80 o 
  -2   3   9        0.97        2.47      5.96 o 
  -1   3   9       52.70       46.81      8.28 o 
   0   3   9        2.28        5.23      5.92 o 
   1   3   9        1.06        0.84      4.58 o 
   2   3   9       17.67       27.61      6.29 o 
   3   3   9       26.56       39.82      7.73 o 
   4   3   9       42.19       40.23      6.31 o 
  -6   4   9       22.92       19.66      8.22 o 
  -5   4   9        9.58        1.53      7.20 o 
  -4   4   9       64.13       66.07      9.52 o 
  -3   4   9       41.39       33.10      8.07 o 
  -2   4   9        1.77        0.69      5.50 o 
  -1   4   9       59.26       50.62     11.15 o 
   0   4   9        5.46        3.77      5.93 o 
   1   4   9       27.81       32.77      8.83 o 
   2   4   9       14.29       11.15      5.11 o 
   3   4   9       19.43       18.55      6.51 o 
   4   4   9        4.24        4.80      4.47 o 
  -6   5   9       28.99       32.60     11.24 o 
  -5   5   9      195.51      193.73     17.41 o 
  -4   5   9        8.37       10.79      7.16 o 
  -3   5   9       46.84       45.02      8.50 o 
  -2   5   9       19.79       21.04      7.47 o 
  -1   5   9        4.57        4.16      5.56 o 
   0   5   9        6.38       -0.85      4.44 o 
   1   5   9        4.79        8.42      5.24 o 
   2   5   9        0.18       -2.90      4.85 o 
   3   5   9        7.76       15.08      5.68 o 
   4   5   9       10.46       22.79      5.93 o 
  -6   6   9        4.10        3.98      7.27 o 
  -5   6   9       27.77       37.51     10.26 o 
  -4   6   9        4.31       -1.22      5.91 o 
  -3   6   9       44.32       47.09     12.04 o 
  -2   6   9       32.81       34.94      8.36 o 
  -1   6   9        9.21       13.45      7.28 o 
   0   6   9      128.33       97.32     19.98 o 
   1   6   9        0.72        6.81      6.32 o 
   2   6   9        9.11       16.56      5.72 o 
   3   6   9       39.40       61.68      6.63 o 
   4   6   9        2.57       -0.30      4.17 o 
  -6   7   9        0.70       -6.05      9.01 o 
  -5   7   9       11.49        7.38      7.12 o 
  -4   7   9        1.83        1.34      5.80 o 
  -3   7   9      101.38      113.60     15.74 o 
  -2   7   9        4.95       13.20      9.26 o 
  -1   7   9      320.17      351.41     24.25 o 
   0   7   9       25.83       20.83      7.22 o 
   1   7   9      358.58      377.99     19.77 o 
   2   7   9       52.80       45.19      6.90 o 
   3   7   9       88.96       79.44      8.73 o 
   4   7   9        0.68        4.11      4.64 o 
  -6   8   9       13.06       14.61      9.88 o 
  -5   8   9       27.42       27.15      8.65 o 
  -4   8   9        0.41        0.68      6.51 o 
  -3   8   9       11.11        8.68      6.30 o 
  -2   8   9       21.07       16.00      6.69 o 
  -1   8   9       27.07       19.71      7.54 o 
   0   8   9       59.78       51.75     10.13 o 
   1   8   9       87.35       95.01      9.43 o 
   2   8   9        8.26        7.08      5.47 o 
   3   8   9      101.99       94.00      9.56 o 
   4   8   9        1.03        7.67      4.52 o 
  -6   9   9       28.77       25.04     15.58 o 
  -5   9   9        0.21        1.72      5.58 o 
  -4   9   9        3.96        6.63      8.27 o 
  -3   9   9       12.96       11.30      6.72 o 
  -2   9   9        8.49       11.03      6.37 o 
  -1   9   9      394.35      444.64     17.66 o 
   0   9   9        0.06       -3.75      5.60 o 
   1   9   9      154.32      190.27     13.90 o 
   2   9   9        3.47       -1.66      4.67 o 
   3   9   9        0.62       -2.16      4.10 o 
   4   9   9       16.07       26.20      6.05 o 
  -6  10   9       20.92       19.61      9.28 o 
  -5  10   9      125.76      149.44     21.79 o 
  -4  10   9       31.17       42.81      8.39 o 
  -3  10   9      209.59      201.68     15.41 o 
  -2  10   9       98.97       77.86     10.82 o 
  -1  10   9       28.97       13.75      6.63 o 
   0  10   9       34.85       24.01      6.94 o 
   1  10   9      143.33      163.45     11.90 o 
   2  10   9        2.62        4.26      5.22 o 
   3  10   9       56.41       55.08      8.44 o 
   4  10   9        7.28        8.29      4.78 o 
  -6  11   9       22.18       17.16      8.44 o 
  -5  11   9       25.89       14.03     14.19 o 
  -4  11   9        7.55        3.92      6.42 o 
  -3  11   9      197.18      217.07     17.81 o 
  -2  11   9        3.16       -6.18      7.09 o 
  -1  11   9       81.69       71.24      9.26 o 
   0  11   9        0.06        0.09      4.69 o 
   1  11   9        0.92       -1.32      4.57 o 
   2  11   9       12.87       14.72      7.74 o 
   3  11   9        8.58        4.33      5.19 o 
   4  11   9        1.91        9.14      6.30 o 
  -6  12   9        0.50        3.75      8.00 o 
  -5  12   9       12.08       19.30     11.10 o 
  -4  12   9       38.90       42.69      9.23 o 
  -3  12   9        1.61       -5.05      5.27 o 
  -2  12   9       61.56       69.69      9.26 o 
  -1  12   9      110.01      117.10     14.13 o 
   0  12   9       23.07       25.00      5.93 o 
   1  12   9       46.09       48.96      7.47 o 
   2  12   9        1.11        6.76      7.17 o 
   3  12   9        6.61        6.42      4.90 o 
   4  12   9        0.29       -3.09      5.05 o 
  -6  13   9        1.40        2.21      6.59 o 
  -5  13   9       15.07       17.22      8.25 o 
  -4  13   9       18.53        7.94      5.00 o 
  -3  13   9      154.91      171.03     11.87 o 
  -2  13   9        1.94        0.05      4.18 o 
  -1  13   9      116.28      159.03     12.17 o 
   0  13   9       37.57       25.60      6.50 o 
   1  13   9       60.98       78.72     10.34 o 
   2  13   9        7.72        5.16      4.77 o 
   3  13   9       13.47       12.94      6.04 o 
   4  13   9        1.38        0.55      4.58 o 
  -6  14   9       20.45        8.50      7.69 o 
  -5  14   9       50.25       35.36      7.06 o 
  -4  14   9        4.90       -4.69      5.02 o 
  -3  14   9       11.33       12.73      6.59 o 
  -2  14   9       15.76       14.36      6.18 o 
  -1  14   9       21.07       23.10      7.00 o 
   0  14   9       10.63        3.71      5.91 o 
   1  14   9       19.54       14.94      6.09 o 
   2  14   9       24.55       19.92      5.98 o 
   3  14   9        6.70       13.94      4.80 o 
   4  14   9        1.48        1.13      4.02 o 
  -6  15   9        0.28       -2.17     10.96 o 
  -5  15   9       33.07       37.97      6.65 o 
  -4  15   9        1.13        3.55      7.12 o 
  -3  15   9       13.05       15.63      5.72 o 
  -2  15   9       11.04       12.20      6.46 o 
  -1  15   9       10.35       12.26      5.81 o 
   0  15   9      119.56      144.47     10.83 o 
   1  15   9        1.74        7.65      6.11 o 
   2  15   9       21.82       21.24      5.63 o 
   3  15   9        0.07        2.47      4.42 o 
   4  15   9        6.00        8.93      4.95 o 
  -5  16   9        0.63        0.76      4.54 o 
  -4  16   9        2.52        5.71      5.55 o 
  -3  16   9       27.12       29.31      6.88 o 
  -2  16   9        0.05        3.77      4.70 o 
  -1  16   9       12.04       12.08      5.99 o 
   0  16   9       20.98       44.36      8.58 o 
   1  16   9        7.46        5.10      4.60 o 
   2  16   9        0.08       -1.62      5.72 o 
   3  16   9        0.95        0.22      3.80 o 
  -5  17   9       15.07       13.67      7.09 o 
  -4  17   9        2.16       -0.67      5.11 o 
  -3  17   9       16.30        6.37      5.14 o 
  -2  17   9        3.91        8.50      5.18 o 
  -1  17   9        3.22        5.27      4.98 o 
   0  17   9        0.26       -6.36      6.36 o 
   1  17   9        1.84        3.67      4.74 o 
   2  17   9        4.45       11.02      5.39 o 
   3  17   9        0.24        2.89      4.89 o 
  -5  18   9       26.50       28.34     11.42 o 
  -4  18   9        0.05        1.86      4.48 o 
  -3  18   9        0.08        3.95      5.12 o 
  -2  18   9        0.25        5.14      8.05 o 
  -1  18   9       63.05       51.78      7.37 o 
   0  18   9        2.92       15.46      5.57 o 
   1  18   9        9.83        5.01      5.79 o 
   2  18   9        9.88       10.93      5.14 o 
   3  18   9        6.32       12.31      4.67 o 
  -5  19   9       73.18       52.20     13.40 o 
  -4  19   9       13.90       15.41      7.42 o 
  -3  19   9      301.88      287.95     20.59 o 
  -2  19   9        4.07       -0.04      4.17 o 
  -1  19   9      114.66      119.18     14.01 o 
   0  19   9        4.47       10.14      5.97 o 
   1  19   9        2.97       10.23      5.05 o 
   2  19   9        5.06       11.10      7.34 o 
   3  19   9       10.14       13.25      5.56 o 
  -5  20   9       38.14       26.49     11.37 o 
  -4  20   9        0.01        4.56      4.49 o 
  -3  20   9        0.59        1.12      5.68 o 
  -2  20   9        0.10       10.75      6.13 o 
  -1  20   9       17.60       24.78      6.82 o 
   0  20   9        4.19        7.71      5.55 o 
   1  20   9       45.71       46.20      8.35 o 
   2  20   9       12.05        9.21      5.49 o 
   3  20   9       37.22       31.31      5.76 o 
  -5  21   9        3.40       -2.96     11.20 o 
  -4  21   9       17.72       12.29      6.36 o 
  -3  21   9        6.75        5.69      7.18 o 
  -2  21   9        1.14       -1.39      4.97 o 
  -1  21   9      116.26      122.56     10.75 o 
   0  21   9        1.53       -4.55      4.55 o 
   1  21   9       93.97      109.19     10.06 o 
   2  21   9        0.00       -6.76      6.76 o 
   3  21   9        0.39        3.33      4.67 o 
  -4  22   9        1.04        6.89      4.75 o 
  -3  22   9       37.72       63.84     14.13 o 
  -2  22   9        0.48       -1.74      5.60 o 
  -1  22   9        0.40        1.62      5.30 o 
   0  22   9        0.01        2.31      5.00 o 
   1  22   9       89.94       96.94      8.98 o 
   2  22   9        4.51        5.27      4.97 o 
  -4  23   9       18.29       12.51      9.96 o 
  -3  23   9      116.38      146.25     28.68 o 
  -2  23   9        1.45        5.27      5.05 o 
  -1  23   9      172.90      176.21     17.49 o 
   0  23   9       37.03       31.92      7.84 o 
   1  23   9       85.99       70.10      9.99 o 
   2  23   9       88.96       62.15     11.12 o 
  -4  24   9       13.92       10.72      9.93 o 
  -3  24   9        6.75        9.83      5.61 o 
  -2  24   9        1.20        2.36      4.94 o 
  -1  24   9       10.96       13.89      7.76 o 
   0  24   9       18.59       27.72      8.97 o 
   1  24   9       30.17       33.57      6.03 o 
   2  24   9       12.99        2.18      4.76 o 
  -4  25   9        1.28        8.11     12.87 o 
  -3  25   9       42.65       39.82      8.30 o 
  -2  25   9       22.01       14.36      7.88 o 
  -1  25   9       52.46       49.04      8.17 o 
   0  25   9        2.33        0.63      5.54 o 
   1  25   9       12.12       27.86      8.12 o 
   2  25   9        0.01        2.52      6.27 o 
  -3  26   9        2.23        5.89      4.67 o 
  -2  26   9      150.46      141.29     11.21 o 
  -1  26   9        0.43        0.55      5.60 o 
   0  26   9       25.87       30.37     10.45 o 
   1  26   9        2.51       -5.54      5.82 o 
  -3  27   9        3.85       -0.62      5.63 o 
  -2  27   9        1.62       -7.40      7.40 o 
  -1  27   9        7.93       11.43      7.57 o 
   0  27   9        0.95       -6.24      6.24 o 
   1  27   9        3.69        0.32      5.31 o 
  -2  28   9       31.34       32.47      7.58 o 
  -1  28   9        8.46       10.13      6.07 o 
   0  28   9        0.08       -1.75      4.99 o 
  -2  29   9        5.43       20.48     24.10 o 
  -1  29   9        0.01        0.10      5.52 o 
   0  29   9        1.53       -2.92      7.81 o 
  -5   0  10        0.61       11.99     13.08 o 
  -4   0  10       13.43        9.51     10.36 o 
  -3   0  10       21.09       28.04     11.80 o 
  -2   0  10        2.07       13.13     12.44 o 
  -1   0  10       32.89       42.74     15.33 o 
   0   0  10       41.54       41.94     12.79 o 
   1   0  10      274.47      319.74     20.37 o 
   2   0  10       18.71       13.71     11.24 o 
   3   0  10       12.91       26.78      9.85 o 
  -5   1  10        7.55        3.49      7.41 o 
  -4   1  10       16.74       17.14      8.07 o 
  -3   1  10       79.10       64.58     11.20 o 
  -2   1  10      108.75      107.45     12.73 o 
  -1   1  10       46.20       51.99     11.31 o 
   0   1  10      221.03      256.74     17.55 o 
   1   1  10        1.14       -2.15      5.08 o 
   2   1  10       69.89       82.91      9.55 o 
   3   1  10        0.98       12.06      7.71 o 
  -5   2  10        3.19       -0.99      7.02 o 
  -4   2  10      138.56      124.87     18.06 o 
  -3   2  10        5.22        8.00      8.66 o 
  -2   2  10       18.67       17.06      8.18 o 
  -1   2  10       64.02       67.64     10.86 o 
   0   2  10        2.66        4.24      7.12 o 
   1   2  10       16.55       16.84      7.18 o 
   2   2  10       20.98       31.30      6.90 o 
   3   2  10       46.80       68.39      9.21 o 
  -5   3  10       19.08       21.11      8.32 o 
  -4   3  10        6.55        5.77      9.64 o 
  -3   3  10        7.66        6.01      8.29 o 
  -2   3  10       14.31       16.63      8.23 o 
  -1   3  10       31.13       18.81      8.34 o 
   0   3  10        0.20        1.17      5.05 o 
   1   3  10        3.91       13.50      6.98 o 
   2   3  10       13.99       10.08      5.52 o 
   3   3  10        4.95       15.02     10.92 o 
  -5   4  10       21.64       20.12      9.26 o 
  -4   4  10        4.00        4.61      7.10 o 
  -3   4  10      108.24      108.34     13.15 o 
  -2   4  10       18.17       13.57      7.67 o 
  -1   4  10       64.19       81.43     11.35 o 
   0   4  10        9.84       18.27      7.11 o 
   1   4  10       34.25       29.40      7.53 o 
   2   4  10       14.48       13.63      6.82 o 
   3   4  10        2.71       19.13      9.46 o 
  -5   5  10        4.07        7.14      9.79 o 
  -4   5  10       10.37       14.33      7.46 o 
  -3   5  10        0.73        3.37      8.92 o 
  -2   5  10       16.89       14.68      8.64 o 
  -1   5  10        0.22       -3.91      7.71 o 
   0   5  10      105.30      119.81     10.48 o 
   1   5  10        2.39        3.46      5.62 o 
   2   5  10       34.59       51.93      7.56 o 
   3   5  10        6.65        4.88      6.03 o 
  -5   6  10        9.13       17.10      8.65 o 
  -4   6  10        6.88        5.58      6.62 o 
  -3   6  10       16.14       17.09      8.28 o 
  -2   6  10        1.98        0.20      6.19 o 
  -1   6  10        2.01       -4.66      6.34 o 
   0   6  10       11.41       16.86      7.40 o 
   1   6  10       17.10       18.80      6.66 o 
   2   6  10        0.20       15.50      9.05 o 
   3   6  10        0.33       15.45      8.80 o 
  -5   7  10       24.09       24.82      9.56 o 
  -4   7  10        3.85        9.98      8.58 o 
  -3   7  10        1.06        2.02      8.63 o 
  -2   7  10        9.00       14.10      8.90 o 
  -1   7  10      154.91      177.81     13.90 o 
   0   7  10        5.51       -1.22      5.56 o 
   1   7  10       96.37      111.79     10.52 o 
   2   7  10        0.04       -0.86      6.03 o 
   3   7  10        0.01        6.97      5.28 o 
  -5   8  10        7.48        1.56      6.12 o 
  -4   8  10       51.99       64.04     11.20 o 
  -3   8  10       32.36       34.38     10.51 o 
  -2   8  10        1.46        8.56      5.98 o 
  -1   8  10       31.51       20.98      6.59 o 
   0   8  10        0.09       -0.79      5.14 o 
   1   8  10       87.92       89.74     15.59 o 
   2   8  10        1.51       13.98      6.78 o 
   3   8  10        7.21        9.92      5.28 o 
  -5   9  10        9.93       12.48      8.50 o 
  -4   9  10        7.76       16.85      8.51 o 
  -3   9  10        0.33        3.85      6.29 o 
  -2   9  10        7.37       15.81      7.24 o 
  -1   9  10        1.43        1.10      5.73 o 
   0   9  10       28.38       27.27      7.98 o 
   1   9  10        1.96       -1.64      6.45 o 
   2   9  10       19.48       13.96      5.99 o 
   3   9  10        4.66       11.04      5.99 o 
  -5  10  10        4.58       -0.45      5.90 o 
  -4  10  10        8.71       11.65      8.08 o 
  -3  10  10        1.74        5.00      5.39 o 
  -2  10  10       19.38       15.23      5.96 o 
  -1  10  10       60.49       60.13      8.90 o 
   0  10  10       15.60       14.03      7.26 o 
   1  10  10        8.85        6.63      6.78 o 
   2  10  10       11.76       14.89      6.89 o 
   3  10  10       11.88       15.36      6.79 o 
  -5  11  10        0.05       -4.45     10.32 o 
  -4  11  10       18.12       17.88      9.93 o 
  -3  11  10       72.88       61.72      9.06 o 
  -2  11  10       68.08       53.65      9.53 o 
  -1  11  10       18.75       24.49      7.37 o 
   0  11  10       46.89       46.80      7.55 o 
   1  11  10        1.06        8.48      6.31 o 
   2  11  10       11.46       15.84      6.52 o 
   3  11  10        0.52        2.96      5.34 o 
  -5  12  10        0.52        2.69     10.35 o 
  -4  12  10       42.53       23.77      6.91 o 
  -3  12  10      113.31      103.56     11.29 o 
  -2  12  10        5.17        7.95      7.16 o 
  -1  12  10       80.76       93.74     12.10 o 
   0  12  10        3.79        4.25      5.15 o 
   1  12  10       21.43       11.24      6.11 o 
   2  12  10       22.18       16.95      6.37 o 
   3  12  10        0.01        0.94      6.92 o 
  -5  13  10       40.41       33.44      9.27 o 
  -4  13  10        0.17        2.40      4.77 o 
  -3  13  10       21.16       21.53      7.81 o 
  -2  13  10       31.42       31.95      7.97 o 
  -1  13  10        4.62        7.76      7.92 o 
   0  13  10       34.70       26.65     11.55 o 
   1  13  10       11.68       18.07      6.29 o 
   2  13  10        0.83        5.67      5.93 o 
  -4  14  10        3.16        4.88      7.21 o 
  -3  14  10       15.93        7.87      5.79 o 
  -2  14  10       60.22       61.07      9.92 o 
  -1  14  10       35.23       49.04     11.47 o 
   0  14  10        3.03        7.44      8.66 o 
   1  14  10       35.96       30.57      7.40 o 
   2  14  10       16.74       16.60      5.90 o 
  -4  15  10       35.56       35.42      7.72 o 
  -3  15  10        0.30        1.33      5.20 o 
  -2  15  10       57.81       58.46      9.95 o 
  -1  15  10        4.48        5.71      5.45 o 
   0  15  10       59.14       58.14      8.64 o 
   1  15  10        4.14       -0.61      5.47 o 
   2  15  10       56.89       49.45      9.25 o 
  -4  16  10        2.24       -3.16      6.29 o 
  -3  16  10       72.29       66.10     16.49 o 
  -2  16  10       10.16       11.67      5.88 o 
  -1  16  10       67.35       73.65      9.39 o 
   0  16  10        0.21        1.95      5.22 o 
   1  16  10       23.76       22.22      6.52 o 
   2  16  10        1.70       14.36     10.13 o 
  -4  17  10        0.35       -4.03      7.07 o 
  -3  17  10        9.40       17.39      5.98 o 
  -2  17  10        0.46       -1.16      5.72 o 
  -1  17  10        1.21       -2.78      6.58 o 
   0  17  10       34.06       45.95      8.04 o 
   1  17  10        4.10       14.41     10.08 o 
   2  17  10       42.37       73.32      9.73 o 
  -4  18  10       22.21       27.09      7.97 o 
  -3  18  10        3.85        2.64      5.67 o 
  -2  18  10       16.99       26.55      7.87 o 
  -1  18  10        4.48        3.88      5.46 o 
   0  18  10       12.27       18.66      6.51 o 
   1  18  10        2.96       19.84     10.06 o 
   2  18  10        1.64       10.50     10.17 o 
  -3  19  10        2.64       -2.76      5.52 o 
  -2  19  10       17.45       26.18      6.98 o 
  -1  19  10        7.84       24.43      8.86 o 
   0  19  10        5.73        7.15      6.19 o 
   1  19  10        0.45       12.47      6.00 o 
  -3  20  10       27.88       37.74      8.68 o 
  -2  20  10       24.54       31.97      8.37 o 
  -1  20  10       24.03       41.87      9.17 o 
   0  20  10        0.24        6.66      5.68 o 
   1  20  10        9.30       10.13      6.89 o 
  -3  21  10       12.75       10.77      8.05 o 
  -2  21  10        3.31        8.59      9.28 o 
  -1  21  10        2.03       20.64      8.45 o 
   0  21  10       33.81       38.93      7.30 o 
   1  21  10        3.12        3.75      5.42 o 
  -2  22  10        3.98       -3.69      6.43 o 
  -1  22  10        0.05       18.40     13.40 o 
   0  22  10        0.85        3.44      6.92 o 
  -2  23  10       16.03       10.88      9.20 o 
  -1  23  10       21.77       21.31      7.44 o 
   0  23  10       10.76       10.11      7.47 o 
  -4   1  11        7.56        1.13      8.06 o 
  -3   1  11       23.86       33.88     11.38 o 
  -2   1  11        2.85       -6.11      8.72 o 
  -1   1  11        7.05        5.88      8.52 o 
   0   1  11      120.96      122.44     12.53 o 
   1   1  11        2.60        2.21      6.68 o 
  -4   2  11        5.17        4.19      8.40 o 
  -3   2  11        0.03       -0.31      6.84 o 
  -2   2  11        5.17        3.71      8.17 o 
  -1   2  11        0.97       10.70      7.88 o 
   0   2  11       74.18       65.17     10.27 o 
   1   2  11        7.33       20.05      7.51 o 
  -4   3  11       32.04       16.32      9.06 o 
  -3   3  11        7.49        6.84      7.91 o 
  -2   3  11       47.62       46.91     10.92 o 
  -1   3  11        0.01        2.31      6.27 o 
   0   3  11        3.61       -5.03      6.05 o 
   1   3  11        2.26        9.57      6.05 o 
  -4   4  11        5.54       -5.54      8.66 o 
  -3   4  11        0.99        4.73      7.83 o 
  -2   4  11       86.75       82.32     14.35 o 
  -1   4  11        9.67        6.97      6.77 o 
   0   4  11       19.15       23.53      9.64 o 
   1   4  11        5.71        7.78      5.78 o 
  -4   5  11        4.87       -3.52      8.07 o 
  -3   5  11       67.57       75.50     14.39 o 
  -2   5  11       11.79        7.39      7.86 o 
  -1   5  11       13.76       17.95      8.39 o 
   0   5  11       33.72       31.48     11.67 o 
   1   5  11        4.55       -1.64      5.08 o 
  -4   6  11        3.44        4.09     15.62 o 
  -3   6  11        2.20       11.63     11.74 o 
  -2   6  11        0.18       15.22      9.89 o 
  -1   6  11       13.05       18.68      7.81 o 
   0   6  11       58.39       63.74     10.23 o 
   1   6  11        9.19       14.64      8.42 o 
  -4   7  11       25.84       32.06     37.02 o 
  -3   7  11       33.11       27.78     10.28 o 
  -2   7  11       18.07       15.22      7.50 o 
  -1   7  11       12.47       14.84      7.31 o 
   0   7  11        0.05       -1.15      6.01 o 
   1   7  11       10.69        2.10      8.11 o 
  -3   8  11       15.37       14.74     10.14 o 
  -2   8  11       34.94       40.96      8.56 o 
  -1   8  11       14.91       12.52      7.31 o 
   0   8  11       26.52       37.82      8.97 o 
   1   8  11        7.64        8.28      6.56 o 
  -3   9  11       11.34        2.64      7.23 o 
  -2   9  11       40.83       43.17      9.13 o 
  -1   9  11       18.49       26.91      8.73 o 
   0   9  11       41.49       37.61      8.81 o 
   1   9  11        1.39        5.88      6.30 o 
  -3  10  11        2.83       -0.55      6.28 o 
  -2  10  11        7.65        5.29      9.14 o 
  -1  10  11        9.84       27.06      9.77 o 
   0  10  11       17.75       14.08      6.96 o 
   1  10  11       14.02       15.26      7.59 o 
  -3  11  11        0.16       -8.69      8.69 o 
  -2  11  11       75.10       81.94     12.63 o 
  -1  11  11        3.34       17.39     10.78 o 
   0  11  11       19.21        7.63      7.26 o 
   1  11  11        8.90       19.92      9.94 o 
  -3  12  11        1.46       -1.94      6.69 o 
  -2  12  11        3.87        8.48      6.38 o 
  -1  12  11        1.77        2.08      6.62 o 
   0  12  11       86.84      105.41     17.95 o 
  -2  13  11        6.02       12.88      7.15 o 
  -1  13  11        0.01        4.88      6.49 o 
   0  13  11       10.96        9.09      7.41 o 
  -2  14  11        4.50       16.33      9.42 o 
  -1  14  11        0.08        0.10      5.11 o 
   0  14  11        2.22        1.06      5.37 o 
  -2  15  11        2.03        9.95      8.81 o 
  -1  15  11        6.02        4.80      6.35 o 
                                                 
